# Supplementary material for: A complex stereochemical relay approach to the antimalarial alkaloid ocimicide A1. Evidence for a structural revision
Source: Chem Sci. 2017 May 4;8(7):4867–71. doi: 10.1039/c7sc01127j (PMC5603897; doi:10.1039/c7sc01127j)
Supplement: Supplementary file 2 [file SC-008-C7SC01127J-s002.cif]

# Electronic Supplementary Material (ESI) for Chemical Science.
# This journal is © The Royal Society of Chemistry 2017

####################################################################### 
# 
# This file contains crystal structure data downloaded from the 
# Cambridge Structural Database (CSD) hosted by the Cambridge 
# Crystallographic Data Centre (CCDC).
# 
# Full information about CCDC data access policies and citation 
# guidelines are available at http://www.ccdc.cam.ac.uk/access/V1 
# 
# Audit and citation data items may have been added by the CCDC. 
# Please retain this information to preserve the provenance of 
# this file and to allow appropriate attribution of the data. 
# 
#######################################################################

data_007-14186
_database_code_depnum_ccdc_archive 'CCDC 1536046'
_audit_update_record             
;
2017-03-11 deposited with the CCDC.
2017-05-03 downloaded from the CCDC.
;

_vrf_RINTA01_007-14186           
;
PROBLEM: The value of Rint is greater than 0.18
RESPONSE: The diffraction data was not ideal due to crystal quality.
The numerous, disordered ethyl acetate solvent molecules contributed 
to a high crystal mosaicity.The crystal was also very small,
which exacerbated the already weak diffraction.
;
_vrf_PLAT605_007-14186           
; 
PROBLEM: Structure Contains Solvent Accessible VOIDS of .
RESPONSE: The solvent was disordered and its contribution to the
reflection list was removed using program PLATON function SQUEEZE. The
total VOID was determined to be 101.7 electrons in 427.4\%A^3^ 
(distributed over eight sites). See "_refine_special_details" for more
information.
;

_vrf_PLAT869_007-14186           
; 
PROBLEM: ALERTS Related to the use of SQUEEZE Suppressed
RESPONSE: See response to PLAT605
;

_audit_creation_method           SHELXL-2014/7
_shelx_SHELXL_version_number     2014/7
_chemical_name_systematic        ?
_chemical_name_common            ?
_chemical_melting_point          ?
_chemical_formula_moiety         'C24 H28 N4 O6'
_chemical_formula_sum            'C24 H28 N4 O6'
_chemical_formula_weight         468.50

loop_
_atom_type_symbol
_atom_type_description
_atom_type_scat_dispersion_real
_atom_type_scat_dispersion_imag
_atom_type_scat_source
C C 0.0181 0.0091 'International Tables Vol C Tables 4.2.6.8 and 6.1.1.4'
H H 0.0000 0.0000 'International Tables Vol C Tables 4.2.6.8 and 6.1.1.4'
N N 0.0311 0.0180 'International Tables Vol C Tables 4.2.6.8 and 6.1.1.4'
O O 0.0492 0.0322 'International Tables Vol C Tables 4.2.6.8 and 6.1.1.4'

_space_group_crystal_system      monoclinic
_space_group_IT_number           14
_space_group_name_H-M_alt        'P 21/c'
_space_group_name_Hall           '-P 2ybc'

_shelx_space_group_comment       
; 
The symmetry employed for this shelxl refinement is uniquely defined 
by the following loop, which should always be used as a source of 
symmetry information in preference to the above space-group names. 
They are only intended as comments. 
;

loop_
_space_group_symop_operation_xyz
'x, y, z'
'-x, y+1/2, -z+1/2'
'-x, -y, -z'
'x, -y-1/2, z-1/2'

_cell_length_a                   16.7641(7)
_cell_length_b                   11.6113(4)
_cell_length_c                   14.8749(7)
_cell_angle_alpha                90
_cell_angle_beta                 112.159(5)
_cell_angle_gamma                90
_cell_volume                     2681.6(2)
_cell_formula_units_Z            4
_cell_measurement_temperature    93(2)
_cell_measurement_reflns_used    10663
_cell_measurement_theta_min      2.8330
_cell_measurement_theta_max      65.5880

_exptl_crystal_description       Needle
_exptl_crystal_colour            Colorless
_exptl_crystal_density_meas      ?
_exptl_crystal_density_method    ?
_exptl_crystal_density_diffrn    1.160
_exptl_crystal_F_000             992
_exptl_transmission_factor_min   ?
_exptl_transmission_factor_max   ?
_exptl_crystal_size_max          0.180
_exptl_crystal_size_mid          0.030
_exptl_crystal_size_min          0.020
_exptl_absorpt_coefficient_mu    0.700
_shelx_estimated_absorpt_T_min   0.884
_shelx_estimated_absorpt_T_max   0.986
_exptl_absorpt_correction_type   multi-scan
_exptl_absorpt_correction_T_min  0.40982
_exptl_absorpt_correction_T_max  1.00000
_exptl_absorpt_process_details   
; 
CrysAlisPro 1.171.39.16b (Rigaku Oxford Diffraction, 2015) 
Empirical absorption correction using spherical harmonics, 
 implemented in SCALE3 ABSPACK scaling algorithm. 
;
_exptl_absorpt_special_details   ?
_diffrn_ambient_temperature      93(2)
_diffrn_radiation_wavelength     1.54184
_diffrn_radiation_type           CuK\a
_diffrn_source                   'microfocus rotating anode'
_diffrn_measurement_device_type  'Rigaku Saturn 944+ CCD'
_diffrn_measurement_method       \w
_diffrn_detector_area_resol_mean 22.2
_diffrn_reflns_number            81113
_diffrn_reflns_av_unetI/netI     0.0534
_diffrn_reflns_av_R_equivalents  0.1919
_diffrn_reflns_limit_h_min       -19
_diffrn_reflns_limit_h_max       19
_diffrn_reflns_limit_k_min       -13
_diffrn_reflns_limit_k_max       13
_diffrn_reflns_limit_l_min       -17
_diffrn_reflns_limit_l_max       17
_diffrn_reflns_theta_min         2.846
_diffrn_reflns_theta_max         66.847
_diffrn_reflns_theta_full        66.847
_diffrn_measured_fraction_theta_max 0.999
_diffrn_measured_fraction_theta_full 0.999
_diffrn_reflns_Laue_measured_fraction_max 0.999
_diffrn_reflns_Laue_measured_fraction_full 0.999
_diffrn_reflns_point_group_measured_fraction_max 0.999
_diffrn_reflns_point_group_measured_fraction_full 0.999
_reflns_number_total             4754
_reflns_number_gt                3161
_reflns_threshold_expression     'I > 2\s(I)'
_reflns_Friedel_coverage         0.000
_reflns_Friedel_fraction_max     .
_reflns_Friedel_fraction_full    .

_reflns_special_details          
; 
 Reflections were merged by SHELXL according to the crystal 
 class for the calculation of statistics and refinement. 
  
 Structure factors included contributions from the .fab file. 
  
 _reflns_Friedel_fraction is defined as the number of unique 
 Friedel pairs measured divided by the number that would be 
 possible theoretically, ignoring centric projections and 
 systematic absences. 
;

_computing_data_collection       'CrysAlisPro 1.171.39.16b (Rigaku OD, 2015)'
_computing_cell_refinement       'CrysAlisPro 1.171.39.16b (Rigaku OD, 2015)'
_computing_data_reduction        'CrysAlisPro 1.171.39.16b (Rigaku OD, 2015)'
_computing_structure_solution    'SHELXT-2014/5 (Sheldrick, 2014)'
_computing_structure_refinement  'SHELXL-2014/7 (Sheldrick, 2014)'
_computing_molecular_graphics    
; 
Dolomanov, O.V.; Bourhis, L.J.; Gildea, R.J.; Howard, J.A.K.; Puschmann, H., 
OLEX2: A complete structure solution, refinement and analysis program 
(2009). J. Appl. Cryst., 42, 339-341. 
;
_computing_publication_material  'CIFTAB-2014/2 (Sheldrick, 2014)'
_refine_special_details          
; 
 Refinement of F^2^ against ALL reflections.  The weighted R-factor wR and 
 goodness of fit S are based on F^2^, conventional R-factors R are based 
 on F, with F set to zero for negative F^2^. The threshold expression of 
 F^2^ > 2sigma(F^2^) is used only for calculating R-factors(gt) etc. and is 
 not relevant to the choice of reflections for refinement.  R-factors based 
 on F^2^ are statistically about twice as large as those based on F, and R- 
 factors based on ALL data will be even larger. 

 The hydrogen atoms were first found in the difference map, then generated 
 geometrically and refined as riding atoms with C-H distances = 0.95- 0.99 
 \%A and U~iso~(H) = 1.2 times U~eq~(C) for CH groups and U~iso~(H) 
 = 1.5 times U~eq~(C) for CH3 groups. The only exception is H3, which is 
 freely refining and a part of a hydrogen bond between N3 and O3.

 The crystal structure reported here contains solvent accessible voids in 
 the unit cell. In spite of numerous attempts, no sensible solvent model 
 could be established, and the solvent is assumed to be disordered within 
 these voids. The crystals had been obtained from a ethyl acetate. 
 The program SQUEEZE was used to compensate for the contribution of 
 disordered solvents contained in voids within the crystal lattice from
 the diffraction intensities. This procedure was applied to the data file 
 and the submitted model is based on the solvent removed data. Based on
 the total electron density found in the voids, it is likely that 
 2 molecules of ethyl acetate molecules are present in the unit cell.
 See "_platon_squeeze_details" in this .cif for more information.  
;
_refine_ls_structure_factor_coef Fsqd
_refine_ls_matrix_type           full
_refine_ls_weighting_scheme      calc
_refine_ls_weighting_details     
'w=1/[\s^2^(Fo^2^)+(0.0925P)^2^+0.3334P] where P=(Fo^2^+2Fc^2^)/3'
_atom_sites_solution_primary     SHELXT
_atom_sites_solution_secondary   difmap
_atom_sites_solution_hydrogens   mixed
_refine_ls_hydrogen_treatment    mixed
_refine_ls_extinction_method     none
_refine_ls_extinction_coef       .
_refine_ls_number_reflns         4754
_refine_ls_number_parameters     317
_refine_ls_number_restraints     0
_refine_ls_R_factor_all          0.0950
_refine_ls_R_factor_gt           0.0604
_refine_ls_wR_factor_ref         0.1691
_refine_ls_wR_factor_gt          0.1491
_refine_ls_goodness_of_fit_ref   1.020
_refine_ls_restrained_S_all      1.020
_refine_ls_shift/su_max          0.000
_refine_ls_shift/su_mean         0.000

loop_
_atom_site_label
_atom_site_type_symbol
_atom_site_fract_x
_atom_site_fract_y
_atom_site_fract_z
_atom_site_U_iso_or_equiv
_atom_site_adp_type
_atom_site_occupancy
_atom_site_site_symmetry_order
_atom_site_calc_flag
_atom_site_refinement_flags_posn
_atom_site_refinement_flags_adp
_atom_site_refinement_flags_occupancy
_atom_site_disorder_assembly
_atom_site_disorder_group
O1 O 0.55559(12) 0.35095(15) 0.17364(13) 0.0405(5) Uani 1 1 d . . . . .
O2 O 0.87079(13) 0.2799(2) 0.75138(14) 0.0601(6) Uani 1 1 d . . . . .
O3 O 0.38780(12) 0.31822(16) 0.47647(13) 0.0445(5) Uani 1 1 d . . . . .
O4 O 0.40436(12) 0.40809(16) 0.26379(13) 0.0419(5) Uani 1 1 d . . . . .
O5 O 0.17525(13) 0.1397(2) 0.15912(16) 0.0638(6) Uani 1 1 d . . . . .
O6 O 0.21751(12) 0.2277(2) 0.30739(15) 0.0569(6) Uani 1 1 d . . . . .
N1 N 0.31459(14) 0.18741(18) 0.24439(15) 0.0374(5) Uani 1 1 d . . . . .
N2 N 0.37464(15) 0.41429(19) 0.34003(17) 0.0418(5) Uani 1 1 d . . . . .
N3 N 0.47252(15) 0.20256(18) 0.18351(17) 0.0373(5) Uani 1 1 d . . . . .
H3 H 0.4473(17) 0.201(2) 0.118(2) 0.039(8) Uiso 1 1 d . . . . .
N4 N 0.65955(13) 0.32371(18) 0.36583(15) 0.0354(5) Uani 1 1 d . . . . .
C1 C 0.38039(16) 0.2049(2) 0.33967(18) 0.0339(6) Uani 1 1 d . . . . .
C2 C 0.46364(16) 0.1527(2) 0.33842(18) 0.0337(6) Uani 1 1 d . . . . .
C3 C 0.44270(18) 0.1138(2) 0.23449(19) 0.0377(6) Uani 1 1 d . . . . .
H3A H 0.4703 0.0378 0.2329 0.045 Uiso 1 1 calc R U . . .
C4 C 0.34562(17) 0.1044(2) 0.18893(19) 0.0397(6) Uani 1 1 d . . . . .
H4A H 0.3241 0.1253 0.1193 0.048 Uiso 1 1 calc R U . . .
H4B H 0.3265 0.0252 0.1953 0.048 Uiso 1 1 calc R U . . .
C5 C 0.41624(17) 0.0972(2) 0.39592(19) 0.0377(6) Uani 1 1 d . . . . .
H5A H 0.3855 0.0241 0.3710 0.045 Uiso 1 1 calc R U . . .
H5B H 0.4424 0.1032 0.4676 0.045 Uiso 1 1 calc R U . . .
C6 C 0.38204(15) 0.3157(2) 0.39178(19) 0.0345(6) Uani 1 1 d . . . . .
C7 C 0.3886(2) 0.5265(2) 0.3878(2) 0.0530(8) Uani 1 1 d . . . . .
H7A H 0.4506 0.5403 0.4206 0.079 Uiso 1 1 calc R U . . .
H7B H 0.3613 0.5278 0.4355 0.079 Uiso 1 1 calc R U . . .
H7C H 0.3634 0.5868 0.3392 0.079 Uiso 1 1 calc R U . . .
C8 C 0.3382(2) 0.4427(3) 0.1740(2) 0.0576(8) Uani 1 1 d . . . . .
H8A H 0.3590 0.4334 0.1211 0.086 Uiso 1 1 calc R U . . .
H8B H 0.3235 0.5236 0.1784 0.086 Uiso 1 1 calc R U . . .
H8C H 0.2870 0.3947 0.1613 0.086 Uiso 1 1 calc R U . . .
C9 C 0.54980(16) 0.2049(2) 0.38811(18) 0.0337(6) Uani 1 1 d . . . . .
C10 C 0.59845(16) 0.1925(2) 0.48470(19) 0.0350(6) Uani 1 1 d . . . . .
H10 H 0.5770 0.1486 0.5246 0.042 Uiso 1 1 calc R U . . .
C11 C 0.68035(16) 0.2443(2) 0.52549(18) 0.0357(6) Uani 1 1 d . . . . .
C12 C 0.73466(17) 0.2319(2) 0.62399(19) 0.0401(6) Uani 1 1 d . . . . .
H12 H 0.7173 0.1856 0.6660 0.048 Uiso 1 1 calc R U . . .
C13 C 0.81197(18) 0.2867(3) 0.6583(2) 0.0461(7) Uani 1 1 d . . . . .
C14 C 0.83796(19) 0.3596(3) 0.5975(2) 0.0497(7) Uani 1 1 d . . . . .
H14 H 0.8912 0.3996 0.6237 0.060 Uiso 1 1 calc R U . . .
C15 C 0.78693(17) 0.3724(3) 0.5021(2) 0.0446(7) Uani 1 1 d . . . . .
H15 H 0.8049 0.4210 0.4619 0.054 Uiso 1 1 calc R U . . .
C16 C 0.70741(16) 0.3136(2) 0.46249(19) 0.0365(6) Uani 1 1 d . . . . .
C17 C 0.58480(16) 0.2703(2) 0.33053(18) 0.0341(6) Uani 1 1 d . . . . .
C18 C 0.53658(16) 0.2786(2) 0.22328(18) 0.0346(6) Uani 1 1 d . . . . .
C19 C 0.8503(2) 0.2058(4) 0.8160(2) 0.0747(12) Uani 1 1 d . . . . .
H19A H 0.8404 0.1276 0.7892 0.112 Uiso 1 1 calc R U . . .
H19B H 0.7982 0.2338 0.8240 0.112 Uiso 1 1 calc R U . . .
H19C H 0.8983 0.2050 0.8792 0.112 Uiso 1 1 calc R U . . .
C20 C 0.23014(18) 0.1814(3) 0.2313(2) 0.0469(7) Uani 1 1 d . . . . .
C21 C 0.1310(2) 0.2359(4) 0.3119(3) 0.0727(11) Uani 1 1 d . . . . .
C22 C 0.0908(3) 0.1170(4) 0.3031(3) 0.0910(14) Uani 1 1 d . . . . .
H22A H 0.0753 0.0885 0.2367 0.137 Uiso 1 1 calc R U . . .
H22B H 0.0389 0.1217 0.3185 0.137 Uiso 1 1 calc R U . . .
H22C H 0.1322 0.0642 0.3486 0.137 Uiso 1 1 calc R U . . .
C23 C 0.1521(3) 0.2852(4) 0.4126(3) 0.0870(14) Uani 1 1 d . . . . .
H23A H 0.1948 0.2361 0.4605 0.130 Uiso 1 1 calc R U . . .
H23B H 0.0997 0.2885 0.4268 0.130 Uiso 1 1 calc R U . . .
H23C H 0.1757 0.3630 0.4156 0.130 Uiso 1 1 calc R U . . .
C24 C 0.0770(3) 0.3162(5) 0.2347(4) 0.1024(16) Uani 1 1 d . . . . .
H24A H 0.1088 0.3878 0.2376 0.154 Uiso 1 1 calc R U . . .
H24B H 0.0237 0.3334 0.2447 0.154 Uiso 1 1 calc R U . . .
H24C H 0.0629 0.2802 0.1709 0.154 Uiso 1 1 calc R U . . .

loop_
_atom_site_aniso_label
_atom_site_aniso_U_11
_atom_site_aniso_U_22
_atom_site_aniso_U_33
_atom_site_aniso_U_23
_atom_site_aniso_U_13
_atom_site_aniso_U_12
O1 0.0582(11) 0.0342(10) 0.0360(10) 0.0040(8) 0.0255(9) -0.0015(8)
O2 0.0480(11) 0.0920(18) 0.0397(12) 0.0111(11) 0.0157(9) -0.0029(11)
O3 0.0577(11) 0.0427(11) 0.0354(11) -0.0064(9) 0.0201(9) 0.0028(9)
O4 0.0573(11) 0.0363(10) 0.0396(10) 0.0030(8) 0.0270(9) 0.0018(8)
O5 0.0518(12) 0.0826(17) 0.0536(13) -0.0226(12) 0.0161(11) -0.0122(11)
O6 0.0477(11) 0.0726(15) 0.0566(13) -0.0226(11) 0.0269(10) -0.0079(10)
N1 0.0461(12) 0.0343(12) 0.0339(12) -0.0054(10) 0.0176(10) -0.0041(10)
N2 0.0585(13) 0.0304(12) 0.0464(14) -0.0023(10) 0.0311(11) 0.0036(10)
N3 0.0514(13) 0.0340(12) 0.0306(13) -0.0010(10) 0.0200(11) -0.0014(10)
N4 0.0439(12) 0.0309(11) 0.0358(12) -0.0007(9) 0.0200(10) 0.0013(9)
C1 0.0414(13) 0.0310(13) 0.0319(14) -0.0011(11) 0.0168(11) 0.0003(11)
C2 0.0472(14) 0.0251(12) 0.0325(14) 0.0017(11) 0.0193(12) 0.0011(11)
C3 0.0563(16) 0.0267(13) 0.0385(15) 0.0005(11) 0.0273(13) 0.0008(11)
C4 0.0555(16) 0.0325(14) 0.0366(14) -0.0073(12) 0.0237(13) -0.0066(12)
C5 0.0499(15) 0.0316(13) 0.0357(14) 0.0001(12) 0.0209(12) -0.0011(12)
C6 0.0377(13) 0.0336(14) 0.0342(14) -0.0048(12) 0.0157(11) -0.0005(11)
C7 0.078(2) 0.0292(15) 0.064(2) -0.0070(14) 0.0407(17) 0.0003(14)
C8 0.069(2) 0.054(2) 0.0474(19) 0.0112(15) 0.0188(16) 0.0024(16)
C9 0.0479(14) 0.0248(13) 0.0342(14) 0.0020(11) 0.0223(12) 0.0057(11)
C10 0.0455(14) 0.0281(13) 0.0374(15) 0.0029(11) 0.0224(12) 0.0047(11)
C11 0.0461(14) 0.0305(13) 0.0343(14) 0.0032(11) 0.0194(12) 0.0068(11)
C12 0.0448(14) 0.0420(15) 0.0373(15) 0.0067(12) 0.0200(12) 0.0068(12)
C13 0.0438(15) 0.062(2) 0.0342(15) 0.0046(14) 0.0170(12) 0.0069(14)
C14 0.0472(16) 0.061(2) 0.0423(17) 0.0013(15) 0.0190(13) -0.0034(14)
C15 0.0480(16) 0.0491(17) 0.0413(16) 0.0017(13) 0.0220(13) -0.0042(13)
C16 0.0438(14) 0.0345(14) 0.0347(15) 0.0030(11) 0.0188(12) 0.0040(11)
C17 0.0474(14) 0.0266(13) 0.0329(14) 0.0023(11) 0.0204(12) 0.0050(11)
C18 0.0458(14) 0.0308(14) 0.0340(14) -0.0016(11) 0.0227(12) 0.0020(11)
C19 0.0555(19) 0.123(3) 0.0434(19) 0.028(2) 0.0165(15) -0.004(2)
C20 0.0462(16) 0.0513(18) 0.0429(17) -0.0068(14) 0.0166(14) -0.0055(14)
C21 0.0502(18) 0.089(3) 0.083(3) -0.031(2) 0.0308(19) -0.0078(19)
C22 0.072(2) 0.119(4) 0.098(3) -0.038(3) 0.049(2) -0.031(2)
C23 0.069(2) 0.115(4) 0.096(3) -0.049(3) 0.053(2) -0.018(2)
C24 0.067(2) 0.123(4) 0.115(4) -0.019(3) 0.032(3) 0.023(3)

_geom_special_details            
; 
 All esds (except the esd in the dihedral angle between two l.s. planes) 
 are estimated using the full covariance matrix.  The cell esds are taken 
 into account individually in the estimation of esds in distances, angles 
 and torsion angles; correlations between esds in cell parameters are only 
 used when they are defined by crystal symmetry.  An approximate (isotropic) 
 treatment of cell esds is used for estimating esds involving l.s. planes. 
;

loop_
_geom_bond_atom_site_label_1
_geom_bond_atom_site_label_2
_geom_bond_distance
_geom_bond_site_symmetry_2
_geom_bond_publ_flag
O1 C18 1.237(3) . ?
O2 C13 1.366(3) . ?
O2 C19 1.425(4) . ?
O3 C6 1.227(3) . ?
O4 N2 1.402(3) . ?
O4 C8 1.434(3) . ?
O5 C20 1.220(3) . ?
O6 C20 1.340(3) . ?
O6 C21 1.480(4) . ?
N1 C20 1.356(3) . ?
N1 C1 1.445(3) . ?
N1 C4 1.485(3) . ?
N2 C6 1.359(3) . ?
N2 C7 1.460(3) . ?
N3 C18 1.343(3) . ?
N3 C3 1.474(3) . ?
N3 H3 0.90(3) . ?
N4 C17 1.317(3) . ?
N4 C16 1.362(3) . ?
C1 C6 1.497(3) . ?
C1 C5 1.498(4) . ?
C1 C2 1.528(3) . ?
C2 C9 1.481(4) . ?
C2 C5 1.514(3) . ?
C2 C3 1.519(4) . ?
C3 C4 1.513(4) . ?
C3 H3A 1.0000 . ?
C4 H4A 0.9900 . ?
C4 H4B 0.9900 . ?
C5 H5A 0.9900 . ?
C5 H5B 0.9900 . ?
C7 H7A 0.9800 . ?
C7 H7B 0.9800 . ?
C7 H7C 0.9800 . ?
C8 H8A 0.9800 . ?
C8 H8B 0.9800 . ?
C8 H8C 0.9800 . ?
C9 C10 1.366(4) . ?
C9 C17 1.426(3) . ?
C10 C11 1.410(4) . ?
C10 H10 0.9500 . ?
C11 C12 1.411(4) . ?
C11 C16 1.432(4) . ?
C12 C13 1.358(4) . ?
C12 H12 0.9500 . ?
C13 C14 1.421(4) . ?
C14 C15 1.361(4) . ?
C14 H14 0.9500 . ?
C15 C16 1.413(4) . ?
C15 H15 0.9500 . ?
C17 C18 1.495(4) . ?
C19 H19A 0.9800 . ?
C19 H19B 0.9800 . ?
C19 H19C 0.9800 . ?
C21 C24 1.491(6) . ?
C21 C23 1.516(5) . ?
C21 C22 1.520(6) . ?
C22 H22A 0.9800 . ?
C22 H22B 0.9800 . ?
C22 H22C 0.9800 . ?
C23 H23A 0.9800 . ?
C23 H23B 0.9800 . ?
C23 H23C 0.9800 . ?
C24 H24A 0.9800 . ?
C24 H24B 0.9800 . ?
C24 H24C 0.9800 . ?

loop_
_geom_angle_atom_site_label_1
_geom_angle_atom_site_label_2
_geom_angle_atom_site_label_3
_geom_angle
_geom_angle_site_symmetry_1
_geom_angle_site_symmetry_3
_geom_angle_publ_flag
C13 O2 C19 116.9(2) . . ?
N2 O4 C8 110.7(2) . . ?
C20 O6 C21 122.3(2) . . ?
C20 N1 C1 121.2(2) . . ?
C20 N1 C4 116.9(2) . . ?
C1 N1 C4 109.8(2) . . ?
C6 N2 O4 115.5(2) . . ?
C6 N2 C7 120.9(2) . . ?
O4 N2 C7 113.5(2) . . ?
C18 N3 C3 127.1(2) . . ?
C18 N3 H3 117.5(18) . . ?
C3 N3 H3 115.2(18) . . ?
C17 N4 C16 118.3(2) . . ?
N1 C1 C6 119.1(2) . . ?
N1 C1 C5 115.3(2) . . ?
C6 C1 C5 120.2(2) . . ?
N1 C1 C2 107.2(2) . . ?
C6 C1 C2 120.6(2) . . ?
C5 C1 C2 60.01(16) . . ?
C9 C2 C5 120.9(2) . . ?
C9 C2 C3 115.9(2) . . ?
C5 C2 C3 118.6(2) . . ?
C9 C2 C1 123.7(2) . . ?
C5 C2 C1 59.03(16) . . ?
C3 C2 C1 105.6(2) . . ?
N3 C3 C4 109.7(2) . . ?
N3 C3 C2 108.8(2) . . ?
C4 C3 C2 105.9(2) . . ?
N3 C3 H3A 110.8 . . ?
C4 C3 H3A 110.8 . . ?
C2 C3 H3A 110.8 . . ?
N1 C4 C3 104.3(2) . . ?
N1 C4 H4A 110.9 . . ?
C3 C4 H4A 110.9 . . ?
N1 C4 H4B 110.9 . . ?
C3 C4 H4B 110.9 . . ?
H4A C4 H4B 108.9 . . ?
C1 C5 C2 60.97(17) . . ?
C1 C5 H5A 117.7 . . ?
C2 C5 H5A 117.7 . . ?
C1 C5 H5B 117.7 . . ?
C2 C5 H5B 117.7 . . ?
H5A C5 H5B 114.8 . . ?
O3 C6 N2 121.1(2) . . ?
O3 C6 C1 122.1(2) . . ?
N2 C6 C1 116.8(2) . . ?
N2 C7 H7A 109.5 . . ?
N2 C7 H7B 109.5 . . ?
H7A C7 H7B 109.5 . . ?
N2 C7 H7C 109.5 . . ?
H7A C7 H7C 109.5 . . ?
H7B C7 H7C 109.5 . . ?
O4 C8 H8A 109.5 . . ?
O4 C8 H8B 109.5 . . ?
H8A C8 H8B 109.5 . . ?
O4 C8 H8C 109.5 . . ?
H8A C8 H8C 109.5 . . ?
H8B C8 H8C 109.5 . . ?
C10 C9 C17 118.1(2) . . ?
C10 C9 C2 124.4(2) . . ?
C17 C9 C2 117.6(2) . . ?
C9 C10 C11 120.4(2) . . ?
C9 C10 H10 119.8 . . ?
C11 C10 H10 119.8 . . ?
C10 C11 C12 123.1(2) . . ?
C10 C11 C16 117.1(2) . . ?
C12 C11 C16 119.8(2) . . ?
C13 C12 C11 119.5(3) . . ?
C13 C12 H12 120.2 . . ?
C11 C12 H12 120.2 . . ?
C12 C13 O2 125.2(3) . . ?
C12 C13 C14 121.2(3) . . ?
O2 C13 C14 113.7(3) . . ?
C15 C14 C13 120.4(3) . . ?
C15 C14 H14 119.8 . . ?
C13 C14 H14 119.8 . . ?
C14 C15 C16 120.3(3) . . ?
C14 C15 H15 119.8 . . ?
C16 C15 H15 119.8 . . ?
N4 C16 C15 119.1(2) . . ?
N4 C16 C11 122.2(2) . . ?
C15 C16 C11 118.7(2) . . ?
N4 C17 C9 123.8(2) . . ?
N4 C17 C18 116.4(2) . . ?
C9 C17 C18 119.7(2) . . ?
O1 C18 N3 121.8(2) . . ?
O1 C18 C17 121.6(2) . . ?
N3 C18 C17 116.6(2) . . ?
O2 C19 H19A 109.5 . . ?
O2 C19 H19B 109.5 . . ?
H19A C19 H19B 109.5 . . ?
O2 C19 H19C 109.5 . . ?
H19A C19 H19C 109.5 . . ?
H19B C19 H19C 109.5 . . ?
O5 C20 O6 126.5(3) . . ?
O5 C20 N1 123.2(3) . . ?
O6 C20 N1 110.3(2) . . ?
O6 C21 C24 109.0(3) . . ?
O6 C21 C23 101.6(3) . . ?
C24 C21 C23 111.9(4) . . ?
O6 C21 C22 110.4(3) . . ?
C24 C21 C22 112.4(4) . . ?
C23 C21 C22 111.0(4) . . ?
C21 C22 H22A 109.5 . . ?
C21 C22 H22B 109.5 . . ?
H22A C22 H22B 109.5 . . ?
C21 C22 H22C 109.5 . . ?
H22A C22 H22C 109.5 . . ?
H22B C22 H22C 109.5 . . ?
C21 C23 H23A 109.5 . . ?
C21 C23 H23B 109.5 . . ?
H23A C23 H23B 109.5 . . ?
C21 C23 H23C 109.5 . . ?
H23A C23 H23C 109.5 . . ?
H23B C23 H23C 109.5 . . ?
C21 C24 H24A 109.5 . . ?
C21 C24 H24B 109.5 . . ?
H24A C24 H24B 109.5 . . ?
C21 C24 H24C 109.5 . . ?
H24A C24 H24C 109.5 . . ?
H24B C24 H24C 109.5 . . ?

loop_
_geom_torsion_atom_site_label_1
_geom_torsion_atom_site_label_2
_geom_torsion_atom_site_label_3
_geom_torsion_atom_site_label_4
_geom_torsion
_geom_torsion_site_symmetry_1
_geom_torsion_site_symmetry_2
_geom_torsion_site_symmetry_3
_geom_torsion_site_symmetry_4
_geom_torsion_publ_flag
C8 O4 N2 C6 125.0(3) . . . . ?
C8 O4 N2 C7 -89.2(3) . . . . ?
C20 N1 C1 C6 -64.7(3) . . . . ?
C4 N1 C1 C6 154.1(2) . . . . ?
C20 N1 C1 C5 89.5(3) . . . . ?
C4 N1 C1 C5 -51.7(3) . . . . ?
C20 N1 C1 C2 153.9(2) . . . . ?
C4 N1 C1 C2 12.7(3) . . . . ?
N1 C1 C2 C9 141.6(2) . . . . ?
C6 C1 C2 C9 0.9(4) . . . . ?
C5 C1 C2 C9 -108.6(3) . . . . ?
N1 C1 C2 C5 -109.8(2) . . . . ?
C6 C1 C2 C5 109.5(3) . . . . ?
N1 C1 C2 C3 4.6(3) . . . . ?
C6 C1 C2 C3 -136.2(2) . . . . ?
C5 C1 C2 C3 114.4(2) . . . . ?
C18 N3 C3 C4 141.6(2) . . . . ?
C18 N3 C3 C2 26.2(3) . . . . ?
C9 C2 C3 N3 -42.6(3) . . . . ?
C5 C2 C3 N3 161.1(2) . . . . ?
C1 C2 C3 N3 98.3(2) . . . . ?
C9 C2 C3 C4 -160.4(2) . . . . ?
C5 C2 C3 C4 43.3(3) . . . . ?
C1 C2 C3 C4 -19.5(3) . . . . ?
C20 N1 C4 C3 -167.9(2) . . . . ?
C1 N1 C4 C3 -24.8(3) . . . . ?
N3 C3 C4 N1 -90.4(2) . . . . ?
C2 C3 C4 N1 26.8(3) . . . . ?
N1 C1 C5 C2 96.0(2) . . . . ?
C6 C1 C5 C2 -110.1(3) . . . . ?
C9 C2 C5 C1 113.3(3) . . . . ?
C3 C2 C5 C1 -91.7(2) . . . . ?
O4 N2 C6 O3 154.1(2) . . . . ?
C7 N2 C6 O3 11.0(4) . . . . ?
O4 N2 C6 C1 -27.5(3) . . . . ?
C7 N2 C6 C1 -170.6(2) . . . . ?
N1 C1 C6 O3 131.2(3) . . . . ?
C5 C1 C6 O3 -21.8(4) . . . . ?
C2 C1 C6 O3 -92.6(3) . . . . ?
N1 C1 C6 N2 -47.2(3) . . . . ?
C5 C1 C6 N2 159.8(2) . . . . ?
C2 C1 C6 N2 89.0(3) . . . . ?
C5 C2 C9 C10 10.6(4) . . . . ?
C3 C2 C9 C10 -145.1(2) . . . . ?
C1 C2 C9 C10 81.8(3) . . . . ?
C5 C2 C9 C17 -170.9(2) . . . . ?
C3 C2 C9 C17 33.4(3) . . . . ?
C1 C2 C9 C17 -99.7(3) . . . . ?
C17 C9 C10 C11 0.7(3) . . . . ?
C2 C9 C10 C11 179.2(2) . . . . ?
C9 C10 C11 C12 -178.1(2) . . . . ?
C9 C10 C11 C16 2.8(4) . . . . ?
C10 C11 C12 C13 -178.6(3) . . . . ?
C16 C11 C12 C13 0.5(4) . . . . ?
C11 C12 C13 O2 -178.8(3) . . . . ?
C11 C12 C13 C14 2.2(4) . . . . ?
C19 O2 C13 C12 2.6(5) . . . . ?
C19 O2 C13 C14 -178.2(3) . . . . ?
C12 C13 C14 C15 -2.6(5) . . . . ?
O2 C13 C14 C15 178.2(3) . . . . ?
C13 C14 C15 C16 0.2(4) . . . . ?
C17 N4 C16 C15 -178.6(2) . . . . ?
C17 N4 C16 C11 2.0(4) . . . . ?
C14 C15 C16 N4 -176.9(3) . . . . ?
C14 C15 C16 C11 2.4(4) . . . . ?
C10 C11 C16 N4 -4.3(4) . . . . ?
C12 C11 C16 N4 176.5(2) . . . . ?
C10 C11 C16 C15 176.4(2) . . . . ?
C12 C11 C16 C15 -2.8(4) . . . . ?
C16 N4 C17 C9 1.9(4) . . . . ?
C16 N4 C17 C18 -176.9(2) . . . . ?
C10 C9 C17 N4 -3.3(4) . . . . ?
C2 C9 C17 N4 178.1(2) . . . . ?
C10 C9 C17 C18 175.4(2) . . . . ?
C2 C9 C17 C18 -3.2(3) . . . . ?
C3 N3 C18 O1 -178.9(2) . . . . ?
C3 N3 C18 C17 2.0(4) . . . . ?
N4 C17 C18 O1 -15.4(3) . . . . ?
C9 C17 C18 O1 165.9(2) . . . . ?
N4 C17 C18 N3 163.7(2) . . . . ?
C9 C17 C18 N3 -15.1(3) . . . . ?
C21 O6 C20 O5 -1.3(5) . . . . ?
C21 O6 C20 N1 178.4(3) . . . . ?
C1 N1 C20 O5 -161.5(3) . . . . ?
C4 N1 C20 O5 -22.8(4) . . . . ?
C1 N1 C20 O6 18.9(4) . . . . ?
C4 N1 C20 O6 157.5(2) . . . . ?
C20 O6 C21 C24 -65.6(4) . . . . ?
C20 O6 C21 C23 176.2(3) . . . . ?
C20 O6 C21 C22 58.3(4) . . . . ?

loop_
_geom_hbond_atom_site_label_D
_geom_hbond_atom_site_label_H
_geom_hbond_atom_site_label_A
_geom_hbond_distance_DH
_geom_hbond_distance_HA
_geom_hbond_distance_DA
_geom_hbond_angle_DHA
_geom_hbond_site_symmetry_A
N3 H3 O3 0.90(3) 1.98(3) 2.874(3) 174(3) 4_565

_refine_diff_density_max         0.292
_refine_diff_density_min         -0.235
_refine_diff_density_rms         0.052

_shelx_res_file                  
; 
  
    007-14186.res created by SHELXL-2014/7 
  
TITL 007-14186 
CELL 1.54184 16.7641 11.6113 14.8749 90 112.159 90 
ZERR 4 0.0007 0.0004 0.0007 0 0.005 0 
LATT 1 
SYMM -X,0.5+Y,0.5-Z 
SFAC C H N O 
UNIT 96 112 16 24 
  
L.S. 10 
PLAN  20 
SIZE 0.18 0.03 0.02 
TEMP -180 
BOND $H 
EQIV $1 x, -y+1/2, z-1/2 
HTAB N3 O3_$1 
ABIN 
MORE -1 
CONF 
fmap 2 
acta 
REM <olex2.extras> 
REM <HklSrc "%.\\007-14186.hkl"> 
REM </olex2.extras> 
  
WGHT    0.092500    0.333400 
FVAR       0.31424 
O1    4    0.555593    0.350949    0.173641    11.00000    0.05825    0.03415 = 
         0.03598    0.00396    0.02551   -0.00148 
O2    4    0.870791    0.279942    0.751377    11.00000    0.04796    0.09204 = 
         0.03966    0.01112    0.01568   -0.00292 
O3    4    0.387798    0.318219    0.476466    11.00000    0.05769    0.04273 = 
         0.03537   -0.00641    0.02013    0.00280 
O4    4    0.404365    0.408092    0.263789    11.00000    0.05727    0.03631 = 
         0.03963    0.00300    0.02699    0.00176 
O5    4    0.175251    0.139713    0.159125    11.00000    0.05181    0.08259 = 
         0.05355   -0.02260    0.01609   -0.01218 
O6    4    0.217506    0.227730    0.307389    11.00000    0.04774    0.07257 = 
         0.05660   -0.02264    0.02686   -0.00788 
N1    3    0.314585    0.187407    0.244392    11.00000    0.04606    0.03428 = 
         0.03392   -0.00539    0.01757   -0.00406 
N2    3    0.374644    0.414289    0.340030    11.00000    0.05854    0.03035 = 
         0.04645   -0.00232    0.03111    0.00363 
N3    3    0.472524    0.202558    0.183510    11.00000    0.05141    0.03404 = 
         0.03056   -0.00100    0.02005   -0.00138 
H3    2    0.447341    0.200700    0.118211    11.00000    0.03886 
N4    3    0.659546    0.323707    0.365833    11.00000    0.04394    0.03087 = 
         0.03577   -0.00067    0.02005    0.00131 
C1    1    0.380387    0.204895    0.339671    11.00000    0.04135    0.03103 = 
         0.03194   -0.00110    0.01679    0.00032 
C2    1    0.463640    0.152727    0.338422    11.00000    0.04720    0.02514 = 
         0.03253    0.00168    0.01929    0.00109 
C3    1    0.442697    0.113781    0.234487    11.00000    0.05631    0.02666 = 
         0.03855    0.00052    0.02733    0.00079 
AFIX  13 
H3A   2    0.470284    0.037846    0.232912    11.00000   -1.20000 
AFIX   0 
C4    1    0.345618    0.104385    0.188929    11.00000    0.05551    0.03254 = 
         0.03661   -0.00729    0.02371   -0.00665 
AFIX  23 
H4A   2    0.324127    0.125304    0.119298    11.00000   -1.20000 
H4B   2    0.326505    0.025178    0.195257    11.00000   -1.20000 
AFIX   0 
C5    1    0.416244    0.097217    0.395921    11.00000    0.04992    0.03162 = 
         0.03570    0.00013    0.02088   -0.00115 
AFIX  23 
H5A   2    0.385492    0.024074    0.371042    11.00000   -1.20000 
H5B   2    0.442425    0.103169    0.467559    11.00000   -1.20000 
AFIX   0 
C6    1    0.382039    0.315667    0.391780    11.00000    0.03768    0.03363 = 
         0.03417   -0.00479    0.01575   -0.00047 
C7    1    0.388601    0.526513    0.387769    11.00000    0.07823    0.02915 = 
         0.06372   -0.00699    0.04069    0.00027 
AFIX 137 
H7A   2    0.450563    0.540258    0.420650    11.00000   -1.50000 
H7B   2    0.361252    0.527822    0.435512    11.00000   -1.50000 
H7C   2    0.363358    0.586788    0.339189    11.00000   -1.50000 
AFIX   0 
C8    1    0.338232    0.442692    0.174034    11.00000    0.06894    0.05379 = 
         0.04737    0.01117    0.01880    0.00240 
AFIX 137 
H8A   2    0.358996    0.433404    0.121069    11.00000   -1.50000 
H8B   2    0.323462    0.523619    0.178351    11.00000   -1.50000 
H8C   2    0.287042    0.394698    0.161345    11.00000   -1.50000 
AFIX   0 
C9    1    0.549799    0.204931    0.388112    11.00000    0.04795    0.02481 = 
         0.03419    0.00195    0.02226    0.00569 
C10   1    0.598452    0.192486    0.484700    11.00000    0.04552    0.02807 = 
         0.03741    0.00287    0.02242    0.00467 
AFIX  43 
H10   2    0.576972    0.148636    0.524606    11.00000   -1.20000 
AFIX   0 
C11   1    0.680355    0.244344    0.525490    11.00000    0.04615    0.03049 = 
         0.03430    0.00315    0.01940    0.00681 
C12   1    0.734661    0.231935    0.623994    11.00000    0.04483    0.04204 = 
         0.03735    0.00670    0.01996    0.00676 
AFIX  43 
H12   2    0.717289    0.185610    0.666030    11.00000   -1.20000 
AFIX   0 
C13   1    0.811967    0.286689    0.658312    11.00000    0.04376    0.06248 = 
         0.03420    0.00464    0.01700    0.00689 
C14   1    0.837965    0.359569    0.597549    11.00000    0.04721    0.06143 = 
         0.04225    0.00128    0.01898   -0.00339 
AFIX  43 
H14   2    0.891236    0.399570    0.623681    11.00000   -1.20000 
AFIX   0 
C15   1    0.786934    0.372362    0.502094    11.00000    0.04803    0.04914 = 
         0.04125    0.00174    0.02203   -0.00418 
AFIX  43 
H15   2    0.804870    0.421023    0.461911    11.00000   -1.20000 
AFIX   0 
C16   1    0.707406    0.313604    0.462495    11.00000    0.04384    0.03445 = 
         0.03474    0.00297    0.01884    0.00398 
C17   1    0.584803    0.270256    0.330531    11.00000    0.04742    0.02661 = 
         0.03287    0.00228    0.02038    0.00499 
C18   1    0.536577    0.278560    0.223281    11.00000    0.04583    0.03083 = 
         0.03401   -0.00155    0.02272    0.00197 
C19   1    0.850325    0.205765    0.815989    11.00000    0.05550    0.12336 = 
         0.04339    0.02787    0.01647   -0.00429 
AFIX 137 
H19A  2    0.840361    0.127579    0.789226    11.00000   -1.50000 
H19B  2    0.798239    0.233759    0.823972    11.00000   -1.50000 
H19C  2    0.898304    0.204963    0.879188    11.00000   -1.50000 
AFIX   0 
C20   1    0.230143    0.181445    0.231282    11.00000    0.04617    0.05133 = 
         0.04294   -0.00682    0.01662   -0.00545 
C21   1    0.130971    0.235888    0.311882    11.00000    0.05024    0.08928 = 
         0.08346   -0.03071    0.03077   -0.00776 
C22   1    0.090776    0.116987    0.303146    11.00000    0.07151    0.11861 = 
         0.09800   -0.03819    0.04914   -0.03132 
AFIX 137 
H22A  2    0.075298    0.088464    0.236702    11.00000   -1.50000 
H22B  2    0.038939    0.121653    0.318526    11.00000   -1.50000 
H22C  2    0.132178    0.064193    0.348579    11.00000   -1.50000 
AFIX   0 
C23   1    0.152144    0.285239    0.412595    11.00000    0.06940    0.11453 = 
         0.09635   -0.04895    0.05327   -0.01780 
AFIX 137 
H23A  2    0.194782    0.236085    0.460514    11.00000   -1.50000 
H23B  2    0.099670    0.288500    0.426819    11.00000   -1.50000 
H23C  2    0.175667    0.363041    0.415569    11.00000   -1.50000 
AFIX   0 
C24   1    0.076954    0.316193    0.234650    11.00000    0.06710    0.12319 = 
         0.11468   -0.01899    0.03187    0.02285 
AFIX 137 
H24A  2    0.108826    0.387768    0.237600    11.00000   -1.50000 
H24B  2    0.023679    0.333377    0.244692    11.00000   -1.50000 
H24C  2    0.062866    0.280202    0.170912    11.00000   -1.50000 
AFIX   0 
HKLF 4 
  
REM  007-14186 
REM R1 =  0.0604 for    3161 Fo > 4sig(Fo)  and  0.0950 for all    4754 data 
REM    317 parameters refined using      0 restraints 
  
END 
  
WGHT      0.0925      0.3334 
  
REM Highest difference peak  0.292,  deepest hole -0.235,  1-sigma level  0.052 
Q1    1   1.0100  0.1130  1.0310  11.00000  0.05    0.29 
Q2    1   0.7199  0.3231  0.3763  11.00000  0.05    0.23 
Q3    1   1.0000  0.0000  1.0000  10.50000  0.05    0.23 
Q4    1   0.5259  0.2732  0.3208  11.00000  0.05    0.21 
Q5    1   0.4729  0.4173  0.2835  11.00000  0.05    0.21 
Q6    1   0.3120  0.3073  0.4532  11.00000  0.05    0.21 
Q7    1   0.6226  0.3444  0.1855  11.00000  0.05    0.19 
Q8    1   0.2823  0.1717  0.3370  11.00000  0.05    0.19 
Q9    1   0.8304  0.2170  0.5760  11.00000  0.05    0.18 
Q10   1   0.5039  0.2038  0.3651  11.00000  0.05    0.18 
Q11   1   0.0889  0.1474  0.1629  11.00000  0.05    0.17 
Q12   1   0.2835  0.1645  0.0770  11.00000  0.05    0.17 
Q13   1   0.6067  0.2045  0.3957  11.00000  0.05    0.17 
Q14   1   0.7548  0.2854  0.6501  11.00000  0.05    0.17 
Q15   1   0.5387  0.1636  0.5713  11.00000  0.05    0.17 
Q16   1   0.6816  0.3217  0.2995  11.00000  0.05    0.17 
Q17   1   0.6647  0.2008  0.3791  11.00000  0.05    0.17 
Q18   1   0.9370  0.2827  0.7604  11.00000  0.05    0.17 
Q19   1   0.4285  0.2005  0.3344  11.00000  0.05    0.16 
Q20   1   0.6801  0.2976  0.4970  11.00000  0.05    0.16 
;
_shelx_res_checksum              85266

_shelx_hkl_file                  
; 
   1   0   0 2611.65   29.67 
   1   0   0 2562.56   31.35 
  -1   0   0 2557.41   24.79 
   1   0   0 2698.28   24.49 
  -1   0   0 2799.68   27.05 
  -1   0   0 2588.15   28.96 
   1   0   0 2951.61   38.18 
   1   0   0 2686.67   26.13 
  -1   0   0 2978.51   32.20 
   1   0   0 2909.32   27.52 
  -1   0   0 2928.63   27.15 
   2   0   0   13.20    2.71 
   2   0   0   11.66    3.09 
  -2   0   0    9.16    3.25 
   2   0   0   11.77    2.95 
   2   0   0    8.27    3.37 
  -2   0   0   12.38    3.72 
  -2   0   0   10.00    4.45 
   2   0   0   13.81    5.35 
  -2   0   0   12.29    3.55 
  -3   0   0  106.21   12.39 
   3   0   0  135.47    9.95 
   3   0   0  133.54   10.38 
  -3   0   0  120.53   11.65 
  -3   0   0  131.55   10.68 
   3   0   0  131.48   13.53 
   3   0   0  132.26    9.59 
  -3   0   0  130.56   11.91 
   4   0   0 2832.79   69.17 
  -4   0   0 2515.08   59.06 
  -4   0   0 2680.96   59.79 
   4   0   0 2764.13   53.30 
  -4   0   0 2674.73   52.77 
   4   0   0 2708.90   50.69 
  -4   0   0 2596.32   64.54 
  -5   0   0  740.79   39.84 
   5   0   0  850.22   33.10 
   5   0   0  865.76   31.09 
  -5   0   0  767.91   36.61 
   5   0   0  799.39   31.21 
  -5   0   0  818.84   32.77 
  -5   0   0  719.46   35.83 
   5   0   0  844.00   42.60 
   6   0   0   26.82    6.30 
  -6   0   0   28.52    7.47 
  -6   0   0   20.69    7.88 
   6   0   0   36.90   11.91 
  -6   0   0   32.68   11.81 
   6   0   0   26.48    7.03 
  -6   0   0   36.67    8.26 
   6   0   0   32.51    7.07 
  -6   0   0   35.54    8.79 
   7   0   0  109.40   14.68 
  -7   0   0  117.95   15.68 
  -7   0   0  121.32   20.75 
   7   0   0  140.22   15.12 
   7   0   0  125.86   19.70 
  -7   0   0   99.18   17.10 
  -7   0   0  112.57   16.97 
   7   0   0  115.62   14.64 
  -7   0   0  149.20   17.49 
  -8   0   0    9.32    4.59 
   8   0   0    9.11    3.73 
  -8   0   0   -0.25    8.51 
   8   0   0   10.73    2.63 
   8   0   0    6.79    1.68 
  -8   0   0   10.01    5.28 
   8   0   0   13.50    3.83 
   8   0   0    3.96    3.98 
   8   0   0    6.89    2.41 
   8   0   0   13.22    6.82 
  -8   0   0   14.30    8.74 
  -8   0   0   11.46    3.29 
  -8   0   0    9.80    2.64 
  -8   0   0    7.58    2.93 
  -8   0   0   11.74    6.45 
  -8   0   0   12.35    6.29 
   8   0   0    4.61    6.67 
  -9   0   0   28.21   10.25 
   9   0   0   31.12    5.85 
   9   0   0   40.13   11.35 
   9   0   0   36.17    4.33 
   9   0   0   36.19    9.90 
  -9   0   0   38.43    5.82 
   9   0   0   29.92    4.84 
  -9   0   0   28.70    6.77 
   9   0   0   26.91    3.79 
  -9   0   0   24.39    4.79 
  -9   0   0   22.11   16.36 
  -9   0   0   30.17    4.12 
   9   0   0   26.48    9.78 
  -9   0   0   33.93    9.03 
   9   0   0   30.60    4.84 
  -9   0   0   43.71   15.59 
  10   0   0    1.66    4.77 
 -10   0   0   -2.30    4.23 
  10   0   0    1.84    7.55 
  10   0   0   -1.03    5.93 
 -10   0   0    3.62    6.93 
 -10   0   0    4.80    3.45 
  10   0   0    2.09    3.11 
  10   0   0    6.54    3.24 
  10   0   0    1.75    2.32 
  10   0   0   -4.99    6.55 
 -10   0   0   -1.61    5.84 
 -10   0   0   -2.64   11.68 
 -10   0   0    2.35    5.22 
 -10   0   0    2.93    4.02 
 -10   0   0    3.10    2.56 
  10   0   0    2.42    1.95 
 -10   0   0   -3.31    2.69 
 -11   0   0    2.24    3.31 
  11   0   0    4.73    3.55 
  11   0   0   -0.77    2.34 
 -11   0   0   -1.76    3.67 
 -11   0   0   -2.40   10.65 
 -11   0   0   -0.25    4.40 
 -11   0   0   -3.34    3.37 
 -11   0   0   -6.23    7.81 
  11   0   0   -0.83    1.73 
  11   0   0    0.67    5.24 
  11   0   0    0.30    3.17 
  11   0   0    2.12    6.82 
 -11   0   0   -2.70    8.07 
 -11   0   0   -1.08    2.14 
  12   0   0   17.28    5.31 
 -12   0   0   28.81    6.01 
  12   0   0   10.62    4.39 
  12   0   0   17.22   11.03 
  12   0   0   16.68    3.41 
 -12   0   0    7.84    4.41 
  12   0   0   22.78   10.92 
 -12   0   0   20.91    5.83 
 -12   0   0    8.09    9.19 
 -12   0   0   14.47    3.54 
 -12   0   0   25.01   15.58 
 -12   0   0   16.78    7.23 
  12   0   0   16.65    3.91 
  13   0   0  138.87    9.52 
  13   0   0  168.48   28.44 
  13   0   0  129.07   25.12 
 -13   0   0  167.02   10.82 
  13   0   0  148.06   11.92 
 -13   0   0  166.83   17.00 
 -13   0   0  151.53   13.58 
 -13   0   0  144.87   13.82 
  13   0   0  165.27   14.43 
 -13   0   0  126.43   25.80 
 -13   0   0  175.21   13.23 
  13   0   0  172.04   10.63 
 -14   0   0    6.70    3.12 
 -14   0   0   12.24    5.20 
  14   0   0    7.56    9.44 
 -14   0   0    7.67   15.19 
 -14   0   0   10.85    5.95 
  14   0   0    6.73    3.44 
 -14   0   0    1.40    6.02 
  14   0   0   13.14    4.83 
  14   0   0    3.35    3.66 
  14   0   0    9.73    3.05 
 -14   0   0    7.87    3.59 
  15   0   0   51.62    8.10 
 -15   0   0   40.79    7.93 
  15   0   0   45.85    5.97 
 -15   0   0   41.80    7.01 
  15   0   0   53.28    7.47 
  15   0   0   55.76    6.54 
 -15   0   0   43.35    8.50 
 -15   0   0   51.03   10.58 
 -15   0   0   43.51    5.85 
 -16   0   0   10.46    6.55 
  16   0   0    1.42    2.84 
  16   0   0    3.79    3.14 
 -16   0   0    9.70    5.13 
  16   0   0    5.00    2.64 
 -16   0   0    4.73    4.44 
  16   0   0    6.31    2.72 
 -16   0   0    4.82    2.73 
 -16   0   0    3.69    3.95 
  17   0   0    0.02    1.78 
 -17   0   0   -0.89    4.59 
  17   0   0    0.09    2.61 
 -17   0   0    1.56    3.43 
 -17   0   0    2.04    1.98 
  17   0   0    4.11    2.69 
 -17   0   0    9.46    4.44 
  18   0   0   12.85    3.52 
  18   0   0    7.94    2.48 
 -18   0   0    4.34    5.43 
 -18   0   0    5.61    2.26 
 -18   0   0   -1.28    3.30 
  18   0   0    6.47    2.16 
   0  -1   0   -0.11    2.50 
   0   1   0   -0.58    1.69 
   0   1   0   -0.72    1.05 
   0  -1   0   -0.06    1.25 
   0   1   0    0.53    1.32 
   0  -1   0   -0.42    2.48 
   0   1   0   -0.11    0.95 
   0  -1   0   -0.12    1.03 
   0  -1   0    0.61    1.23 
   0  -1   0    0.66    1.89 
   0  -1   0    4.07    1.60 
  -1   1   0   67.45    5.39 
  -1  -1   0   74.84    5.20 
  -1   1   0   78.70    4.45 
   1  -1   0   73.93    4.23 
  -1  -1   0   58.77    8.03 
  -1  -1   0   73.80    7.44 
   1   1   0   81.00    5.42 
   1  -1   0   74.57    8.47 
   1  -1   0   80.12    8.77 
  -1  -1   0   89.84    9.80 
   1  -1   0   73.59    4.97 
   1   1   0   86.28    6.94 
  -1   1   0   81.05    5.97 
   1  -1   0   68.40    7.44 
  -1  -1   0   65.39    5.72 
   1   1   0   75.03    4.97 
  -2   1   0   36.32    4.90 
  -2  -1   0   34.10    8.79 
  -2   1   0   40.59    5.63 
  -2  -1   0   37.98    7.02 
  -2  -1   0   41.34    5.63 
  -2  -1   0   31.64    7.97 
  -2  -1   0   48.56    5.66 
   2   1   0   39.21    4.73 
   2   1   0   55.15    5.62 
   2  -1   0   32.34    8.27 
  -2  -1   0   52.80    5.40 
   2   1   0   42.09    5.31 
  -2   1   0   51.28    6.42 
   2  -1   0   33.47    6.84 
   2  -1   0   46.23    5.10 
   2  -1   0   45.61    5.12 
   2   1   0   55.01    6.90 
  -3  -1   0  303.09   24.61 
   3  -1   0  319.30   14.03 
  -3   1   0  347.29   17.12 
  -3  -1   0  252.48   18.57 
   3  -1   0  379.18   11.43 
   3  -1   0  346.68   16.42 
   3   1   0  379.12   20.39 
  -3  -1   0  317.12   21.19 
  -3   1   0  284.96   18.11 
   3   1   0  316.35   17.09 
   3   1   0  345.76   16.88 
  -3   1   0  303.68   15.62 
   3  -1   0  338.27   23.35 
  -3  -1   0  333.36   16.73 
  -3  -1   0  364.27   16.62 
  -3   1   0  351.63   18.30 
   3  -1   0  351.84   16.22 
   3   1   0  346.05   16.17 
   4   1   0   14.23    6.39 
   4  -1   0    8.95    6.64 
   4   1   0    7.34    3.75 
  -4  -1   0   13.71    5.18 
  -4  -1   0   21.99    8.03 
  -4   1   0    9.91    5.82 
  -4   1   0   29.86    7.98 
   4   1   0   11.06    6.40 
  -4   1   0    9.45    4.70 
   4  -1   0    7.52    7.87 
  -4  -1   0    7.96    3.53 
   4  -1   0   11.47    4.25 
  -4  -1   0   17.99    9.54 
  -4   1   0   15.95    7.22 
  -4  -1   0   12.52    8.17 
   4  -1   0   12.06    5.25 
   4   1   0   12.47    4.94 
   4  -1   0   10.23    3.12 
   5  -1   0    2.72    2.90 
   5   1   0    3.57    3.69 
   5  -1   0   13.35    8.09 
  -5  -1   0   12.64    7.47 
  -5   1   0    4.95    5.36 
  -5  -1   0    3.74    7.35 
   5  -1   0    5.79    3.61 
  -5  -1   0    3.77    4.46 
   5   1   0    7.63    4.49 
   5   1   0   -0.13    2.80 
  -5   1   0    2.41    4.64 
   5   1   0    5.65    4.52 
   5  -1   0   -0.09    2.67 
  -5   1   0    6.08    5.22 
  -5   1   0    3.64    3.96 
  -5  -1   0   12.16    8.22 
  -5  -1   0    7.67    4.22 
   5  -1   0    4.84    7.72 
   6   1   0  815.20   36.29 
   6  -1   0  846.93   37.14 
   6   1   0  692.24   32.36 
  -6   1   0  760.74   39.99 
  -6  -1   0  682.33   46.59 
   6  -1   0  802.78   47.76 
   6  -1   0  786.54   34.22 
  -6   1   0  784.17   41.44 
  -6  -1   0  690.31   40.58 
  -6  -1   0  655.93   32.60 
   6   1   0  774.27   40.43 
  -6   1   0  815.43   36.56 
   6   1   0  847.16   38.22 
  -6  -1   0  784.20   33.03 
  -6   1   0  731.01   42.74 
  -6  -1   0  699.24   42.53 
   6  -1   0  932.45   32.09 
  -7  -1   0  128.62   14.99 
  -7   1   0  115.96   18.32 
  -7  -1   0  108.44   15.80 
   7  -1   0  126.90   21.64 
   7   1   0  120.09   17.57 
   7   1   0  129.05   16.14 
   7  -1   0  159.19   13.80 
  -7   1   0  130.54   20.00 
   7   1   0  129.92   16.10 
  -7  -1   0   86.05   19.86 
  -7   1   0  120.42   17.35 
  -7  -1   0  106.20   17.98 
   7  -1   0  105.17   14.02 
  -7   1   0  122.97   15.45 
  -7  -1   0  100.74   17.02 
   7   1   0  124.61   15.63 
   7  -1   0  116.99   14.87 
  -8  -1   0   88.29    9.76 
  -8   1   0  111.34    9.13 
  -8   1   0   70.06   13.32 
   8  -1   0   77.43   13.65 
   8   1   0   87.65   18.11 
   8   1   0   77.79   13.64 
   8   1   0   65.46    6.60 
  -8   1   0  105.91   10.22 
  -8  -1   0   82.33   13.12 
  -8   1   0   73.84   14.99 
  -8  -1   0   76.80   18.51 
   8  -1   0   57.77    5.96 
  -8   1   0   82.07   18.12 
  -8  -1   0   80.74    8.44 
   8   1   0   67.56   12.91 
  -8  -1   0   87.74    8.03 
   8   1   0   87.80   14.71 
  -8  -1   0   70.11    5.65 
  -8  -1   0   66.28   13.02 
   8   1   0   71.47    5.35 
   8  -1   0  102.03   21.11 
  -8  -1   0   95.37    7.84 
   8   1   0   72.26    5.62 
  -8   1   0   75.22    5.45 
  -8   1   0  109.23   17.78 
   8  -1   0   87.06   11.64 
   8  -1   0   69.24    7.71 
  -8  -1   0   88.67   23.37 
  -8   1   0   83.21   20.13 
   8  -1   0   68.85    5.44 
   8  -1   0   69.50   13.57 
  -8  -1   0   81.85   18.54 
   8  -1   0   80.28    5.76 
   8  -1   0   90.53    8.39 
  -9  -1   0    3.94    4.22 
  -9   1   0    2.98    3.48 
   9  -1   0    5.81    3.37 
   9   1   0    9.44    6.11 
  -9   1   0    3.29    6.21 
  -9   1   0    3.32    2.09 
  -9   1   0    5.80    3.61 
  -9  -1   0    2.42    2.90 
  -9  -1   0   16.57   11.04 
  -9   1   0   13.36    8.00 
   9  -1   0    3.37    1.70 
   9  -1   0    2.44    2.92 
   9  -1   0   -0.58    4.49 
  -9  -1   0    2.99    5.95 
   9   1   0    2.20    4.11 
   9  -1   0    4.61    2.11 
   9   1   0    5.18    3.06 
  -9  -1   0    7.94    3.25 
   9  -1   0    7.04    6.30 
  -9   1   0    8.90   10.05 
  -9  -1   0   -1.82    3.37 
   9  -1   0    7.67    6.56 
   9  -1   0    2.58    3.59 
  -9  -1   0   16.71   12.16 
  -9   1   0    4.38    8.41 
   9  -1   0    3.83    6.48 
   9   1   0    6.08    2.34 
  -9  -1   0    5.88    2.55 
  -9   1   0    3.41    6.58 
  -9   1   0    4.46    3.49 
   9   1   0    2.95    3.02 
  -9  -1   0    5.87    6.09 
   9   1   0    5.09    2.16 
  10   1   0   50.90    7.41 
  10  -1   0   47.33   17.07 
 -10   1   0   47.87   12.65 
 -10   1   0   46.99    5.17 
 -10   1   0   50.84    7.35 
  10   1   0   52.30   13.09 
  10  -1   0   40.99    4.96 
  10  -1   0   48.39   12.67 
 -10  -1   0   44.86    8.95 
 -10  -1   0   62.25   15.54 
 -10  -1   0   44.35    7.03 
  10   1   0   55.00   13.67 
  10   1   0   45.78    6.22 
 -10  -1   0   57.97    7.25 
  10  -1   0   46.11    8.07 
 -10  -1   0   34.39   17.65 
 -10   1   0   65.85   15.13 
  10  -1   0   51.36   12.25 
  10   1   0   43.86    4.93 
 -10  -1   0   56.61   18.53 
 -10   1   0   29.90   14.95 
  10  -1   0   56.07    5.60 
 -10   1   0   48.62   17.74 
  10   1   0   65.95   15.03 
  10  -1   0   39.61    7.81 
 -10  -1   0   48.01    5.53 
 -10   1   0   56.50    8.64 
  10   1   0   43.42   15.58 
  10  -1   0   63.87    7.86 
 -10  -1   0   53.12    7.09 
 -10   1   0   31.01    8.74 
  10   1   0   47.97    5.43 
  10  -1   0   28.73    4.80 
 -10   1   0   60.69    7.59 
 -10  -1   0   64.56   13.30 
 -11   1   0   64.38   15.79 
 -11  -1   0   48.03   18.89 
  11  -1   0   46.07    6.26 
  11  -1   0   64.10   20.19 
 -11  -1   0   61.45    7.53 
  11   1   0   70.08   15.60 
  11  -1   0   52.78    8.41 
 -11  -1   0   70.32    6.81 
  11   1   0   64.96   14.67 
 -11   1   0   64.92    8.83 
 -11  -1   0   54.85   16.14 
 -11  -1   0   57.39    7.83 
 -11  -1   0   69.93   10.56 
 -11   1   0   66.09   20.01 
 -11   1   0   59.34   16.16 
  11   1   0   64.17    6.45 
  11  -1   0   48.22    5.38 
 -11   1   0   75.29   10.56 
 -11  -1   0   31.56   19.16 
 -11   1   0   63.48    6.26 
  11   1   0   53.47    5.46 
 -11   1   0   49.61   22.82 
 -11  -1   0   51.03    7.94 
 -11   1   0   76.78    8.94 
  11   1   0   54.11    7.97 
  11  -1   0   70.86   16.59 
  11   1   0   55.14    6.85 
  11   1   0   56.49   15.35 
  11  -1   0   64.92   16.70 
  11  -1   0   66.57    6.44 
 -12   1   0   59.06   19.44 
  12   1   0   78.46   18.86 
 -12  -1   0   81.64   25.81 
  12  -1   0   62.14    6.24 
  12   1   0   67.14    8.04 
  12  -1   0   78.06    6.95 
 -12   1   0   70.48   16.99 
  12  -1   0   87.21   19.12 
  12   1   0   89.33    8.06 
 -12  -1   0   78.97    8.81 
 -12   1   0   86.30   12.54 
 -12  -1   0   53.73   25.71 
  12   1   0   69.56    6.85 
  12  -1   0   89.22   25.29 
 -12   1   0   75.30    7.12 
  12  -1   0   69.08    9.51 
 -12   1   0   81.22   10.14 
 -12   1   0   95.95   30.96 
 -12  -1   0   65.71   11.01 
  12  -1   0   66.99   16.23 
 -12   1   0   80.28    9.00 
 -12  -1   0   76.70    7.36 
 -12  -1   0   63.69   18.03 
  12  -1   0   59.36    7.63 
 -12  -1   0   75.81    8.93 
 -12   1   0   97.23    9.74 
 -12  -1   0   60.57    9.02 
  12   1   0   68.79   17.61 
  12   1   0   77.67    9.82 
 -13  -1   0    2.93    3.27 
 -13  -1   0    6.55    3.12 
 -13  -1   0  -16.15   16.67 
 -13   1   0    3.56    4.10 
  13  -1   0    6.94    4.68 
  13   1   0    7.19    3.14 
  13  -1   0   12.77    4.76 
  13  -1   0    3.21    2.24 
 -13   1   0    4.84    4.62 
 -13   1   0    9.62    4.09 
 -13   1   0    6.70    3.34 
  13  -1   0    7.99    3.22 
 -13   1   0   -3.49   14.97 
 -13  -1   0    2.14    7.33 
  13  -1   0    0.96    7.35 
 -13  -1   0    8.61    5.61 
  13   1   0    4.67    3.37 
  13  -1   0   -4.51    5.81 
  13   1   0    8.92    8.17 
 -13   1   0    8.24    5.45 
  13   1   0    7.07    4.14 
 -13  -1   0   -1.80    5.88 
  13   1   0    7.64    3.76 
 -13   1   0    2.83    7.14 
 -13  -1   0    7.14    4.73 
 -14   1   0   30.01    6.55 
  14  -1   0   37.31    5.07 
  14   1   0   49.55    7.87 
 -14  -1   0   41.75    7.11 
  14  -1   0   57.08   18.78 
 -14   1   0   35.96    9.97 
 -14  -1   0   47.43   10.50 
 -14   1   0   42.25    7.04 
  14   1   0   38.98    5.33 
 -14  -1   0   43.78    6.20 
 -14  -1   0   37.92    8.10 
  14   1   0   31.20   15.45 
 -14   1   0   43.57    5.53 
 -14  -1   0   37.16    7.52 
  14   1   0   35.77    5.62 
  14  -1   0   40.93    5.48 
 -14  -1   0   25.02   13.10 
  14  -1   0   27.05   15.14 
 -14   1   0   46.16    7.72 
  14  -1   0   41.72    7.48 
  14   1   0   47.17    7.02 
 -14   1   0   57.79   23.66 
  14  -1   0   44.32    7.00 
  15  -1   0    0.89    2.27 
 -15   1   0   -2.86    4.13 
 -15  -1   0    5.19    5.89 
 -15  -1   0   -4.14    2.62 
 -15   1   0    2.58    4.39 
  15  -1   0   -1.80    4.08 
  15  -1   0   -2.20    2.27 
  15   1   0   -1.44    2.26 
 -15  -1   0    2.59    4.22 
 -15  -1   0    1.76    3.25 
  15   1   0    4.76    2.66 
  15   1   0    3.21    3.48 
 -15   1   0   -0.11    2.57 
 -15   1   0   -3.19    3.90 
 -15   1   0   -2.48    6.72 
  15  -1   0    4.88    3.87 
 -15  -1   0    4.49    3.75 
 -16  -1   0   -2.68    3.92 
 -16   1   0    8.64    4.98 
 -16  -1   0   -7.74    3.96 
 -16  -1   0    7.35    6.24 
  16  -1   0    1.63    3.75 
 -16   1   0   -1.74    5.08 
  16   1   0    1.32    2.24 
 -16   1   0    0.94    3.24 
 -16  -1   0   -1.17    2.47 
  16   1   0    0.81    2.21 
  16  -1   0   -0.46    1.88 
 -16  -1   0    5.34    4.26 
  16  -1   0    0.74    2.26 
 -16   1   0   -4.34    4.09 
 -16   1   0    2.07    2.48 
  16   1   0    1.21    3.05 
  16  -1   0    0.00    3.36 
 -17   1   0    3.17    3.00 
  17  -1   0    0.19    2.54 
 -17  -1   0    3.14    4.93 
  17   1   0    1.65    2.02 
  17   1   0    0.16    2.54 
  17  -1   0    3.13    2.14 
 -17  -1   0    3.81    3.25 
 -17  -1   0   -3.90    4.13 
  17   1   0    1.24    1.99 
 -17  -1   0    0.00    2.35 
  17  -1   0    2.38    3.16 
  17  -1   0   -1.79    2.32 
 -17   1   0  -10.75    4.73 
 -17   1   0    2.31    5.01 
 -17   1   0   -1.33    1.94 
 -18  -1   0   -3.22    2.02 
  18  -1   0    0.97    1.43 
 -18   1   0    1.12    3.92 
 -18  -1   0    6.88    3.64 
 -18   1   0    5.54    3.45 
  18   1   0    1.66    1.98 
  18   1   0    5.59    2.70 
  18  -1   0    2.44    1.72 
  18  -1   0    6.52    3.22 
  18   1   0    3.03    1.74 
 -18  -1   0   -1.81    4.12 
 -18   1   0    3.45    2.08 
   0  -2   0 9999.00  117.68 
   0  -2   0 9572.48  111.98 
   0  -2   0 9425.17   67.85 
   0   2   0 9256.08   79.33 
   1  -2   0  264.58   17.36 
   1  -2   0  271.20    7.15 
   1  -2   0  293.68   21.98 
  -1  -2   0  334.11   21.39 
   1   2   0  345.68   14.47 
  -1  -2   0  271.55   21.52 
  -1  -2   0  345.58   10.97 
  -1  -2   0  296.85   15.68 
   1  -2   0  296.19   19.92 
  -1   2   0  300.24    7.47 
   1  -2   0  279.55   12.38 
  -1  -2   0  330.56   14.17 
   1   2   0  347.01   18.16 
   1   2   0  347.98   10.45 
   1   2   0  358.68   11.23 
  -1   2   0  346.06   12.62 
  -1   2   0  338.35   18.18 
  -1   2   0  273.92   13.60 
  -2  -2   0  342.76    8.32 
   2  -2   0  398.01   13.64 
  -2  -2   0  328.72   27.64 
   2   2   0  440.91   18.19 
   2  -2   0  384.82   16.77 
   2  -2   0  372.52   28.20 
   2  -2   0  381.25   27.22 
  -2  -2   0  366.84   24.25 
  -2  -2   0  378.88   19.27 
   2  -2   0  387.34   23.44 
  -2  -2   0  456.27   18.37 
  -2  -2   0  377.90   10.79 
  -2   2   0  364.09   17.54 
   2   2   0  459.38   16.86 
  -2  -2   0  516.87   32.14 
  -2   2   0  442.92   20.11 
   2   2   0  470.56   23.40 
  -3  -2   0  885.68   37.58 
   3   2   0 1000.55   23.43 
   3  -2   0 1005.55   28.57 
   3  -2   0  843.24   43.46 
   3  -2   0 1020.94   42.95 
  -3  -2   0  901.38   43.70 
  -3  -2   0 1000.50   32.78 
   3   2   0 1058.78   37.65 
  -3   2   0 1082.85   36.60 
   3   2   0 1007.83   30.07 
  -3   2   0  969.51   31.73 
  -3   2   0  946.09   33.90 
   3  -2   0 1078.83   29.38 
  -3  -2   0 1052.02   31.34 
  -3  -2   0 1031.08   48.95 
  -3  -2   0  893.88   21.91 
  -3   2   0  950.01   28.85 
   3   2   0 1014.31   30.51 
   4   2   0    9.97    3.98 
   4   2   0   10.14    4.22 
  -4  -2   0   12.86   10.19 
   4   2   0   11.22    5.32 
  -4   2   0    9.16    4.40 
  -4  -2   0    4.07    4.83 
   4   2   0    8.02    3.12 
   4  -2   0   16.89   11.27 
   4  -2   0   11.44    4.64 
  -4  -2   0   11.39    4.60 
  -4  -2   0    8.59    6.81 
  -4   2   0   10.41    4.55 
   4  -2   0   12.61    6.54 
  -4  -2   0    8.87    4.59 
  -4   2   0   11.27    4.77 
   4  -2   0   11.59    4.80 
  -4   2   0    9.15    3.95 
   5  -2   0   44.74   11.86 
  -5  -2   0   41.00    8.04 
   5   2   0   41.91    9.23 
  -5   2   0   46.30    8.77 
   5   2   0   46.05    8.70 
  -5   2   0   39.16    9.01 
   5  -2   0   22.92   13.04 
   5  -2   0   43.62    7.74 
   5  -2   0   33.43    7.54 
   5   2   0   39.39    8.31 
  -5  -2   0   26.22   10.39 
  -5   2   0   43.47   10.36 
  -5  -2   0   33.69   11.45 
  -5  -2   0   35.52    7.40 
   5   2   0   42.79    8.54 
  -5  -2   0   29.83    7.36 
  -5   2   0   40.26    9.06 
   6  -2   0    0.93    3.28 
  -6  -2   0   -4.56    4.42 
  -6  -2   0   -6.13    8.75 
   6  -2   0    2.59    8.06 
  -6  -2   0   -1.64    3.89 
   6   2   0   -1.61    6.09 
  -6   2   0    7.80    4.24 
   6   2   0    0.84    3.72 
  -6   2   0   -1.86    5.42 
  -6  -2   0   -8.76    6.50 
   6  -2   0    1.27    3.38 
   6   2   0    4.47    4.38 
   6   2   0   -0.47    4.00 
  -6   2   0   -2.37    6.61 
  -6  -2   0    0.53    7.66 
   6  -2   0    2.75    6.13 
  -6   2   0    3.21    5.46 
   7  -2   0   42.81    9.38 
  -7  -2   0   38.40   12.99 
  -7  -2   0   39.51    6.77 
  -7  -2   0   43.86    4.27 
   7   2   0   54.21   11.69 
  -7  -2   0   56.34   11.04 
   7  -2   0   38.36    4.98 
   7   2   0   50.96   10.83 
   7  -2   0   55.71   17.97 
  -7  -2   0   47.05    9.83 
  -7   2   0   48.44   13.08 
  -7   2   0   36.79   10.53 
   7  -2   0   33.67    5.82 
  -7  -2   0   39.07   12.71 
   7   2   0   44.06    4.15 
   7  -2   0   54.75    7.07 
  -7   2   0   35.98    9.53 
   7   2   0   49.41   11.44 
  -7  -2   0   36.13    5.22 
   7  -2   0   52.98    5.78 
  -7   2   0   56.14    5.98 
   7   2   0   43.46    4.18 
  -7   2   0   41.12   11.32 
   7   2   0   55.07   11.42 
  -7  -2   0   33.33   14.43 
   7  -2   0   44.35   14.80 
   8  -2   0   16.56    4.39 
   8  -2   0   16.94    6.16 
  -8  -2   0   13.98    5.98 
  -8  -2   0   16.12    3.77 
  -8  -2   0   10.22   13.00 
  -8   2   0   10.94    6.30 
  -8  -2   0   18.26    9.94 
  -8   2   0    8.55    6.24 
  -8  -2   0   25.34   10.25 
   8  -2   0   18.08    3.32 
  -8   2   0   33.26   12.65 
  -8   2   0   13.32    3.26 
   8  -2   0   11.13    7.25 
   8  -2   0   25.18    4.49 
  -8  -2   0   23.05    4.20 
   8  -2   0   18.96   11.15 
   8   2   0   17.31    2.96 
   8   2   0   25.90    9.91 
   8  -2   0   18.01    7.09 
   8  -2   0   17.45    7.19 
  -8   2   0   25.34    4.71 
   8   2   0   21.94    8.53 
  -8   2   0   19.56   12.65 
  -8  -2   0   10.99    5.13 
  -8   2   0   20.43    7.74 
   8   2   0   19.19    3.00 
  -8  -2   0   18.81    5.60 
  -8  -2   0   15.14    5.06 
  -8  -2   0   19.96    5.48 
   8   2   0   14.47    6.47 
   8  -2   0   17.94    3.12 
  -8  -2   0   15.22    2.87 
   8  -2   0   15.36    3.24 
   8   2   0   29.28    8.96 
   8  -2   0   25.81    5.05 
   8  -2   0   14.93    5.39 
   8   2   0   20.66    3.59 
   9   2   0    4.05    3.93 
  -9  -2   0    8.56    5.91 
   9  -2   0    2.98    2.35 
  -9  -2   0   -0.78    4.06 
   9  -2   0   -4.67    3.47 
  -9  -2   0    1.81    2.96 
  -9   2   0   -0.85    2.98 
   9   2   0   -0.67    1.89 
  -9   2   0   10.26    7.06 
   9  -2   0    5.67    3.82 
  -9  -2   0   -0.47    3.31 
  -9   2   0    5.51    6.30 
  -9  -2   0  -13.99   12.62 
   9  -2   0    1.90    3.33 
  -9  -2   0    0.10    1.80 
   9   2   0    2.66    2.41 
  -9   2   0    1.75    4.10 
   9   2   0    3.12    5.60 
   9  -2   0    0.60    6.05 
  -9  -2   0    2.22    8.48 
   9  -2   0    8.23   11.75 
  -9   2   0   17.75   12.87 
   9  -2   0    2.70    2.04 
  -9   2   0    1.14    2.13 
   9   2   0  -19.04    9.08 
   9   2   0    2.97    1.93 
  -9  -2   0   -3.08    6.62 
   9  -2   0   -2.79    4.57 
   9  -2   0   -0.70    4.21 
   9  -2   0   -0.89    2.61 
   9  -2   0    2.00    4.50 
  -9  -2   0   -1.71    3.50 
  -9   2   0    2.09    7.20 
  10  -2   0    1.49    3.52 
  10   2   0    5.22    2.16 
 -10   2   0   -2.32    2.41 
 -10   2   0    5.70   10.60 
  10  -2   0    1.97    1.68 
 -10  -2   0    5.86    3.75 
 -10   2   0    9.04    4.25 
  10   2   0    5.85    2.45 
 -10  -2   0    4.96    4.39 
  10  -2   0    2.41    2.70 
  10  -2   0    1.26    3.37 
 -10   2   0   10.26    6.14 
 -10   2   0    7.22    4.94 
  10   2   0    2.02    4.84 
 -10   2   0    1.71    7.69 
 -10  -2   0   15.95   10.34 
  10  -2   0  -11.38    8.38 
  10  -2   0   15.28   13.69 
 -10  -2   0    3.95    3.66 
  10  -2   0   12.40    7.94 
  10  -2   0    6.17    5.44 
  10   2   0    9.74    3.22 
  10  -2   0   -3.99    5.31 
  10   2   0    4.09    3.39 
 -10  -2   0    5.43    1.95 
 -10  -2   0   12.68    6.62 
  10  -2   0    7.45    2.73 
 -10  -2   0    9.65   10.20 
 -10   2   0    1.51    4.91 
  10   2   0   29.73   13.53 
 -10  -2   0    3.45    3.98 
 -10   2   0    3.28    6.37 
 -10  -2   0   10.83    7.43 
  10   2   0    3.84    6.04 
 -10   2   0    4.58    3.32 
  11   2   0   21.00   11.94 
 -11  -2   0   21.90   19.55 
  11   2   0   20.72    5.18 
 -11  -2   0    2.66    9.54 
 -11  -2   0   15.24    6.83 
 -11   2   0   15.21   10.17 
  11  -2   0   16.16    3.33 
  11  -2   0   22.49    3.89 
 -11   2   0   27.43    5.97 
 -11  -2   0   19.12    3.92 
  11  -2   0   18.64    9.24 
  11  -2   0   20.13    5.73 
  11  -2   0   20.89   11.55 
 -11  -2   0   23.26    6.47 
  11  -2   0    8.61    8.44 
 -11   2   0   18.45    8.52 
 -11   2   0    8.74    8.88 
  11   2   0   19.52    3.87 
 -11  -2   0   18.20    4.76 
  11  -2   0   15.88    4.19 
  11   2   0   17.91    3.74 
 -11   2   0   18.64    3.65 
  11  -2   0   11.21    6.47 
  11   2   0   16.04    4.12 
  11   2   0   13.22    8.58 
  11  -2   0   11.74    4.42 
 -11  -2   0   25.92    5.35 
 -11   2   0   26.05    6.89 
 -11   2   0   27.04    6.02 
 -11   2   0    5.06    6.97 
  11   2   0   15.84    8.90 
 -11  -2   0   22.55   10.87 
 -11   2   0    1.67   12.43 
  12  -2   0   47.58   13.42 
  12   2   0   47.95    5.89 
  12  -2   0   50.94   16.32 
 -12  -2   0   50.10    9.90 
 -12   2   0   73.66    9.23 
 -12   2   0   79.04   12.17 
 -12   2   0   30.25   12.13 
  12  -2   0   40.59    6.31 
  12  -2   0   58.73    6.13 
 -12   2   0   53.03    8.24 
 -12   2   0   43.95    5.68 
  12  -2   0   59.59    8.23 
  12   2   0   54.20    7.26 
 -12  -2   0   46.58    7.38 
 -12   2   0   51.52   20.31 
  12  -2   0   42.50    8.44 
  12   2   0   30.23   11.44 
 -12  -2   0   18.78   13.36 
  12  -2   0   51.93    5.45 
  12  -2   0   63.48   23.12 
  12   2   0   61.94   17.42 
 -12  -2   0   48.89    8.69 
  12   2   0   45.86    5.69 
 -12  -2   0   48.22    8.01 
 -12   2   0   61.22   22.76 
 -12  -2   0   56.78    6.60 
 -13   2   0   48.38    7.71 
 -13  -2   0   36.66    7.76 
  13   2   0   41.45    6.68 
  13   2   0   32.85    5.16 
  13   2   0   45.45    6.03 
 -13   2   0   32.56    7.13 
 -13   2   0   31.54   13.17 
  13  -2   0   31.02    5.64 
 -13  -2   0   26.05    6.66 
 -13   2   0   34.36    9.51 
  13   2   0   59.51   18.50 
 -13  -2   0   17.90   13.27 
 -13   2   0   40.76    7.48 
 -13  -2   0   41.25    6.70 
  13  -2   0   37.63    7.98 
  13  -2   0   38.60    5.07 
  13  -2   0   33.37   13.39 
 -13  -2   0   44.84    5.90 
 -13  -2   0   35.75    8.89 
  13  -2   0   25.57    4.28 
 -13   2   0   37.37    5.07 
  13  -2   0   24.22   12.40 
 -13  -2   0   24.70   13.77 
  14   2   0    0.71    3.36 
 -14  -2   0    6.47    3.48 
 -14  -2   0    5.63    4.42 
 -14  -2   0  -10.74    6.82 
  14  -2   0    7.43    2.95 
 -14   2   0    5.13    5.35 
 -14   2   0    7.28    4.25 
  14  -2   0    6.62    3.80 
  14  -2   0    5.71    3.81 
  14   2   0    5.58    3.30 
 -14   2   0    8.97    5.70 
  14   2   0    7.46    3.62 
 -14  -2   0    4.76    3.83 
 -14  -2   0    6.92    4.44 
 -14   2   0    4.27    2.77 
 -14   2   0    8.27    4.95 
  14  -2   0    5.49    2.60 
  15  -2   0    7.96    4.04 
 -15  -2   0   13.30    5.20 
 -15  -2   0   11.82    3.86 
 -15   2   0   10.97    5.11 
 -15   2   0   12.60    3.71 
  15   2   0    5.30    3.11 
 -15   2   0   14.41    5.20 
 -15  -2   0    9.14    4.62 
 -15   2   0   13.30    5.35 
  15  -2   0    9.90    3.25 
  15   2   0    6.60    2.82 
  15  -2   0   10.89    3.93 
 -15  -2   0   -1.77    3.82 
 -15   2   0    7.22    5.59 
  15  -2   0   12.07    3.21 
 -15  -2   0   11.30    7.86 
  15   2   0    7.87    3.09 
 -16  -2   0   11.73    7.11 
 -16  -2   0    2.28    3.91 
  16   2   0    6.56    3.36 
 -16  -2   0   -6.09    4.23 
 -16   2   0    1.14    2.60 
  16  -2   0   -7.46    3.61 
  16   2   0   -6.40    2.77 
  16  -2   0    3.24    4.13 
  16   2   0    0.07    2.11 
  16  -2   0   -1.15    1.85 
 -16  -2   0   -1.41    4.04 
 -16   2   0   -0.07    4.36 
 -16  -2   0    2.65    3.05 
  16  -2   0   -0.66    2.37 
 -16   2   0    2.26    4.63 
 -16   2   0   -5.48    5.69 
  17   2   0    5.13    2.54 
 -17   2   0    6.00    2.68 
  17   2   0    3.38    2.59 
 -17  -2   0    2.17    3.99 
  17  -2   0    2.49    2.10 
 -17   2   0    0.59    4.44 
  17  -2   0    6.31    4.21 
 -17   2   0    2.48    3.47 
 -17  -2   0    2.09    2.34 
  17  -2   0    3.00    2.40 
  17  -2   0    0.48    1.54 
  17   2   0   -0.13    2.16 
 -17   2   0    1.74    3.51 
 -17  -2   0    1.03    5.22 
 -18  -2   0   -2.02    4.04 
  18   2   0    2.03    1.50 
 -18  -2   0   -1.07    1.65 
 -18   2   0   -0.01    3.80 
  18   2   0    0.06    1.93 
  18  -2   0    2.78    1.95 
 -18   2   0    0.10    2.77 
 -18   2   0    2.11    2.05 
  18  -2   0    1.56    1.99 
 -18  -2   0    3.99    3.72 
   0   3   0    0.32    3.81 
   0   3   0    2.17    3.00 
   0  -3   0   -2.13    4.38 
   0   3   0    6.03    5.82 
   0  -3   0    0.47    7.90 
   0  -3   0   -0.32    3.28 
   0  -3   0    9.79    7.43 
   0  -3   0   -0.25    4.55 
  -1  -3   0  621.20   28.71 
   1   3   0  687.86   29.42 
  -1  -3   0  737.98   24.25 
   1  -3   0  656.08   22.16 
  -1   3   0  596.90   24.02 
   1   3   0  855.93   34.51 
  -1  -3   0  710.84   23.27 
   1   3   0  620.78   14.26 
  -1   3   0  759.08   31.27 
   1  -3   0  653.22   37.76 
   1  -3   0  592.59   29.48 
  -1  -3   0  730.37   39.77 
  -1  -3   0  782.88   39.41 
   1   3   0  700.54   25.16 
   1  -3   0  562.46   33.11 
  -2  -3   0 1233.24   25.20 
   2  -3   0 1051.07   20.41 
  -2  -3   0 1219.04   22.96 
   2   3   0 1283.22   29.12 
   2  -3   0 1236.21   32.61 
  -2   3   0 1281.75   45.09 
   2   3   0 1682.68   51.28 
   2  -3   0 1015.04   49.73 
  -2   3   0 1228.41   40.43 
  -2  -3   0 1425.84   37.27 
  -2  -3   0 1258.95   55.40 
   2  -3   0 1100.49   45.31 
   2   3   0 1338.08   36.98 
   2   3   0 1347.23   45.42 
  -2   3   0 1066.57   33.47 
  -2  -3   0 1342.50   42.94 
  -2  -3   0 1282.66   52.92 
   2  -3   0 1147.11   50.84 
  -2   3   0 1116.71   26.52 
   3   3   0  602.65   24.55 
   3  -3   0  566.42   20.54 
   3   3   0  640.27   33.66 
   3  -3   0  474.69   36.79 
  -3  -3   0  513.40   30.17 
  -3  -3   0  617.05   26.82 
   3  -3   0  544.40   34.69 
  -3  -3   0  547.74   36.01 
   3  -3   0  546.86   36.84 
  -3   3   0  628.12   31.53 
  -3  -3   0  494.58   38.42 
   3   3   0  598.46   26.62 
  -3   3   0  580.72   31.37 
   4  -3   0    4.71    8.01 
   4   3   0    5.19    5.67 
  -4   3   0   -0.72    4.11 
   4  -3   0    5.40    5.40 
   4   3   0    1.88    2.64 
  -4  -3   0    2.53    8.33 
  -4  -3   0    1.16    4.31 
  -4  -3   0    1.63    6.22 
  -4   3   0    0.46    3.83 
  -4   3   0   -4.99    5.10 
  -4  -3   0   -0.28    3.91 
   4   3   0   -0.04    3.46 
  -4  -3   0    3.96    6.85 
   4  -3   0    3.30    4.30 
   4  -3   0    0.52    2.79 
  -4   3   0   -1.91    5.76 
  -5   3   0    2.06    5.50 
  -5  -3   0    0.54    1.06 
  -5  -3   0   -3.67    7.39 
   5   3   0   -4.66    4.07 
  -5  -3   0  -14.29    8.54 
   5  -3   0   -2.86   10.34 
   5  -3   0    0.99    3.58 
   5  -3   0   -2.74    6.49 
  -5   3   0   -3.97    4.27 
   5  -3   0   -1.90    3.28 
  -5  -3   0    3.72    5.31 
  -5  -3   0    6.38    6.95 
   5   3   0   -3.93    3.11 
   5   3   0    0.41    6.36 
  -5  -3   0    7.01    4.75 
  -5   3   0   -6.59    6.70 
  -5   3   0   -3.93    4.55 
   6  -3   0  123.30   15.58 
   6  -3   0   93.36   19.39 
   6   3   0  143.92   16.83 
  -6   3   0  117.91   15.97 
  -6  -3   0  128.10   24.89 
   6   3   0  131.88   16.47 
  -6  -3   0  117.56    8.58 
   6  -3   0  133.28   14.36 
  -6   3   0  115.81   14.42 
   6  -3   0   99.97   24.28 
  -6   3   0  129.85   19.92 
  -6  -3   0  126.31   21.11 
   6   3   0  136.95   19.41 
  -6  -3   0  118.59   15.54 
  -6  -3   0   98.05   23.31 
  -6   3   0  148.70   20.00 
  -6  -3   0  122.69   15.57 
   7  -3   0    4.86    4.00 
   7  -3   0   16.55   10.27 
  -7   3   0   15.73    4.75 
  -7  -3   0   10.63   12.80 
  -7  -3   0    3.83    4.79 
  -7  -3   0    7.75    3.68 
  -7  -3   0    9.70    5.98 
  -7  -3   0    7.40    3.77 
   7   3   0    2.29    3.90 
   7  -3   0    5.30    5.17 
   7  -3   0    4.78   10.17 
  -7   3   0    9.72    9.66 
   7  -3   0    7.04    6.51 
  -7   3   0    9.07    8.24 
  -7  -3   0   -0.78    3.86 
   7  -3   0    2.69    3.38 
   7   3   0    4.65    2.31 
   7  -3   0    6.62    6.41 
  -7   3   0    6.83    7.56 
   7   3   0    1.67    3.44 
  -7  -3   0    5.78    4.92 
  -7  -3   0    6.68    8.18 
   7   3   0    3.43    2.19 
  -7  -3   0    7.94    5.20 
   7  -3   0    1.33    2.42 
  -7   3   0   10.32    6.22 
   7   3   0   -1.31    6.26 
   7  -3   0   15.66    5.05 
  -7   3   0    2.80    2.22 
  -7   3   0    3.71    4.16 
   7  -3   0   12.17    4.02 
  -7  -3   0    2.02    8.47 
   7  -3   0    0.74    4.73 
  -7  -3   0    3.56    2.22 
   7  -3   0    1.33    1.80 
   8  -3   0   24.79   13.69 
   8   3   0   28.09    8.71 
  -8  -3   0   35.03    9.07 
   8  -3   0   13.92    9.40 
   8   3   0   27.76    4.12 
  -8  -3   0   33.97    9.57 
  -8   3   0   25.31   12.49 
   8  -3   0   29.43    8.32 
   8  -3   0   42.21    5.77 
   8  -3   0   28.56    3.87 
   8  -3   0   29.32    7.10 
  -8   3   0   21.47    6.90 
   8  -3   0   38.10   10.03 
   8  -3   0   33.94    3.86 
  -8  -3   0   33.83    7.52 
   8  -3   0   41.19    6.03 
  -8   3   0   22.27    4.17 
   8   3   0   27.90    3.91 
   8   3   0   28.59    3.76 
   8  -3   0   31.34    5.72 
  -8  -3   0   39.49    5.61 
   8  -3   0   41.37   10.33 
  -8  -3   0   33.97    4.24 
  -8   3   0   41.46   13.43 
  -8  -3   0   19.64   11.08 
   8   3   0   36.96   10.24 
  -8  -3   0   36.20    8.77 
  -8   3   0   32.62    5.47 
   8   3   0   28.26   11.28 
  -8   3   0   28.29    9.82 
  -8  -3   0   24.14    5.22 
  -8  -3   0   -6.58   10.45 
  -8  -3   0   19.28    6.51 
   8  -3   0   27.88    5.45 
  -8  -3   0   26.23    5.95 
  -9   3   0   16.68    3.87 
   9   3   0   18.47    8.44 
  -9  -3   0    6.97   11.88 
  -9   3   0   31.06   10.16 
  -9  -3   0    6.13   11.13 
   9  -3   0   22.00   12.79 
   9  -3   0   16.84    4.26 
   9  -3   0   14.96    8.03 
   9   3   0   17.52    3.64 
   9   3   0   22.82    3.91 
   9  -3   0   20.02   16.15 
  -9   3   0   29.86   12.81 
   9  -3   0   22.67    3.54 
  -9   3   0   29.19    5.73 
  -9  -3   0   15.98    5.20 
   9   3   0   22.16    4.66 
  -9   3   0   18.56    6.73 
   9   3   0   20.96    8.11 
  -9  -3   0   16.96    4.55 
   9  -3   0   34.96    6.11 
   9  -3   0   18.93    7.17 
  -9   3   0   18.42   14.17 
   9  -3   0   37.59    7.29 
  -9  -3   0   25.06    5.27 
   9  -3   0   19.87    3.65 
  -9  -3   0   18.21    5.94 
   9   3   0   27.53    9.63 
   9  -3   0   19.47    7.58 
  -9  -3   0    9.92    7.61 
  -9  -3   0   24.05    4.01 
   9  -3   0   20.71    4.10 
   9  -3   0   19.25    6.62 
   9  -3   0   27.89    6.03 
  -9  -3   0   15.89    8.16 
 -10  -3   0   -0.18    4.32 
 -10  -3   0   12.58   16.06 
  10   3   0   -0.68    1.73 
  10   3   0    6.69    2.79 
 -10   3   0   -0.68    4.51 
  10  -3   0    7.47   10.72 
 -10  -3   0   -0.98   11.07 
  10  -3   0    4.56    5.73 
  10   3   0   20.52   12.24 
 -10   3   0   -4.96   10.50 
 -10  -3   0   -8.75    6.27 
  10   3   0    1.23    3.95 
  10  -3   0    3.84    5.34 
  10   3   0    9.30    7.01 
  10  -3   0   -0.12    3.26 
  10   3   0   -6.01    6.00 
  10   3   0    1.41    2.74 
  10  -3   0   -0.19    2.47 
  10  -3   0    3.55    2.25 
  10  -3   0    0.40    2.97 
 -10  -3   0    3.39    3.23 
 -10   3   0    6.96    2.47 
 -10   3   0    0.30    9.18 
  10  -3   0   -0.45    3.60 
 -10   3   0    1.22    3.31 
 -10   3   0   -5.89    6.09 
  10  -3   0    2.74    2.29 
 -10   3   0    8.80    6.16 
 -10  -3   0    4.44    3.58 
  10  -3   0    8.42    6.93 
  10  -3   0    3.65    6.99 
 -10  -3   0   -4.48    3.72 
 -10  -3   0    4.67    3.05 
  11   3   0   13.14    8.83 
 -11   3   0   11.38   15.32 
  11  -3   0   31.90   11.91 
  11   3   0   19.99    4.77 
 -11  -3   0   22.98    6.07 
  11  -3   0   24.83    4.15 
 -11  -3   0   15.92   14.31 
  11  -3   0   20.16    8.37 
 -11   3   0   11.40    6.95 
 -11  -3   0   21.18    6.38 
 -11   3   0   32.00    6.83 
  11   3   0   20.77    4.31 
  11  -3   0   18.58    5.62 
  11  -3   0   20.17    5.40 
 -11  -3   0   12.27    8.33 
  11   3   0   16.55    3.95 
 -11  -3   0   19.53    5.31 
  11   3   0   25.03   10.64 
 -11  -3   0   24.48    7.54 
 -11  -3   0   19.75    3.91 
 -11   3   0   17.13   11.18 
 -11   3   0   23.16    3.98 
  11  -3   0    1.59   11.31 
  11  -3   0   20.29    4.82 
 -11   3   0   33.39    7.95 
  11  -3   0    9.38    6.33 
  11  -3   0   17.48    3.40 
 -11   3   0   32.62    6.12 
 -11   3   0   16.87    9.31 
  11  -3   0   22.29    7.76 
  11   3   0   21.10    5.60 
  11   3   0   19.32    9.03 
 -12   3   0   70.41    9.71 
 -12  -3   0   55.66    9.45 
  12   3   0   72.76    9.70 
  12  -3   0   63.50   18.06 
  12  -3   0   63.81   16.12 
  12   3   0   63.72   18.13 
  12   3   0   46.47   15.35 
 -12  -3   0   65.89   23.74 
  12  -3   0   64.78   12.08 
  12   3   0   49.27   14.99 
 -12   3   0   40.99   13.11 
 -12  -3   0   44.96    7.89 
  12  -3   0   55.37    5.82 
 -12   3   0   84.83   12.92 
  12  -3   0   40.45    9.70 
  12  -3   0   64.21    6.44 
  12   3   0   59.23    7.73 
 -12  -3   0   66.33    7.20 
  12  -3   0   54.61    7.73 
  12   3   0   58.98    6.80 
 -12  -3   0   51.82   16.18 
  12   3   0   55.80    6.56 
  12  -3   0   72.99   25.70 
  12  -3   0   63.18    9.48 
 -12   3   0   59.02    6.36 
 -12   3   0   87.52   10.48 
  12  -3   0   77.02    9.54 
 -12  -3   0   45.85   10.13 
 -12  -3   0   64.66    8.75 
 -13  -3   0   46.48    6.55 
 -13  -3   0   34.14    7.24 
  13  -3   0   35.74    6.61 
  13  -3   0   43.64    7.57 
  13  -3   0   47.26    5.76 
 -13   3   0   54.27    8.61 
 -13  -3   0   29.71    8.19 
 -13  -3   0   33.96    7.16 
  13  -3   0   38.73    5.23 
  13  -3   0   47.85    8.68 
 -13   3   0   48.17   20.56 
  13   3   0   43.93    5.90 
 -13  -3   0   28.20    6.62 
 -13   3   0   64.26   11.38 
 -13   3   0   36.35    4.89 
  13  -3   0   27.24   12.33 
 -13  -3   0   12.45   14.31 
 -13   3   0   11.99   10.06 
  13  -3   0   28.28   11.78 
  13   3   0   39.95   15.63 
  13   3   0   45.96    6.94 
 -13  -3   0   18.05   12.72 
 -13   3   0   44.89    8.52 
  13   3   0   45.28    6.10 
 -14   3   0   44.95    7.72 
 -14   3   0   15.74    4.23 
  14  -3   0   23.96    5.24 
  14   3   0   19.73    4.29 
 -14  -3   0   22.48    6.92 
 -14   3   0   27.42    6.92 
  14   3   0   29.97    5.28 
 -14  -3   0    7.34    4.82 
  14  -3   0   21.44    4.34 
  14   3   0   34.73    5.89 
  14  -3   0   21.54    3.71 
 -14  -3   0   26.50    9.38 
 -14   3   0   30.62    9.74 
 -14  -3   0   27.08    4.82 
  14  -3   0   38.52    8.04 
 -14  -3   0   19.06    5.45 
 -14   3   0   26.76    5.95 
  15  -3   0   -0.96    1.69 
 -15   3   0    0.47    2.26 
 -15  -3   0   -0.76    3.37 
  15   3   0   -4.58    2.98 
  15  -3   0   -0.70    3.45 
  15  -3   0    2.16    3.49 
 -15  -3   0   -5.31    3.10 
 -15  -3   0    7.79    7.88 
 -15   3   0   10.41    5.21 
 -15   3   0   -1.23    3.69 
  15  -3   0   -0.25    2.05 
 -15  -3   0    7.15    4.83 
  15   3   0   -5.04    3.15 
 -15  -3   0    4.20    4.81 
 -15   3   0   -8.76    6.72 
  15   3   0   -4.16    2.44 
 -15   3   0   -2.85    4.75 
  16  -3   0    1.79    2.03 
  16  -3   0    1.55    4.20 
 -16  -3   0    7.05    5.32 
 -16   3   0   -0.25    2.35 
  16   3   0    1.22    2.26 
 -16  -3   0    4.66    4.92 
 -16   3   0   -1.07    5.87 
 -16  -3   0    1.03    3.60 
  16  -3   0    1.29    2.83 
 -16   3   0   -1.32    3.56 
 -16  -3   0   -1.08    2.33 
 -16   3   0    4.05    3.82 
  16   3   0    4.69    2.89 
  16   3   0    1.41    2.21 
 -16  -3   0    3.06    4.14 
 -17  -3   0   -0.37    4.44 
 -17   3   0   -1.47    3.10 
 -17   3   0   -3.38    3.06 
  17  -3   0    1.82    2.68 
 -17  -3   0   -2.96    2.33 
 -17   3   0   -3.23    2.02 
 -17   3   0   -0.32    4.40 
  17   3   0    0.10    1.85 
  17  -3   0   -0.67    1.61 
  17   3   0    1.05    2.41 
  17  -3   0   -8.93    3.86 
 -18   3   0   -1.42    3.69 
 -18  -3   0    9.82    2.48 
  18   3   0    4.27    2.01 
 -18  -3   0    0.72    4.35 
 -18   3   0   10.01    3.55 
  18   3   0   11.91    2.80 
 -18  -3   0    7.09    3.34 
  18  -3   0    8.65    2.97 
   0  -4   0   25.40   10.56 
   0   4   0   29.53    6.64 
   0  -4   0   25.32    5.33 
   0  -4   0   29.52    9.62 
   0   4   0   22.85    6.29 
   0  -4   0   35.21    8.83 
   0  -4   0   21.98    9.32 
   0   4   0   29.16    8.05 
  -1  -4   0   82.69    9.54 
  -1   4   0   86.68   10.91 
  -1   4   0   61.56    9.06 
  -1  -4   0   71.46   13.08 
   1   4   0   71.96    9.42 
  -1  -4   0   88.10   18.16 
   1   4   0   81.21   12.31 
   1  -4   0   67.47   15.26 
   1  -4   0   63.76   15.68 
  -1   4   0   71.83   11.26 
  -1  -4   0   87.95   18.14 
   1  -4   0   79.47    9.21 
   1  -4   0   71.83   13.49 
  -1  -4   0   75.90   10.14 
   2  -4   0  107.41   19.52 
   2   4   0  107.53   12.35 
  -2   4   0  101.75   10.67 
   2   4   0  132.48   16.11 
   2   4   0  117.80   15.63 
  -2  -4   0  116.85   12.47 
  -2  -4   0  112.70   18.95 
   2  -4   0   57.84   15.18 
  -2   4   0  120.92   15.85 
   2   4   0   97.73    8.34 
  -2  -4   0  109.92    9.05 
  -2   4   0   90.27   11.35 
   2  -4   0  105.18   11.03 
  -2   4   0  111.13   15.38 
   2  -4   0   88.26   15.27 
  -2  -4   0  102.37   19.47 
  -2  -4   0  108.66   14.45 
   3   4   0   -2.23    4.91 
  -3   4   0    6.76    5.61 
   3   4   0   -0.42    5.96 
  -3  -4   0   -2.74    8.91 
  -3   4   0   -0.42    1.55 
   3  -4   0    0.19    2.11 
   3   4   0    4.21    2.79 
  -3   4   0  -10.42    6.10 
  -3  -4   0   -2.42    8.21 
  -3  -4   0    4.29    6.33 
   3  -4   0    0.60    3.25 
   3  -4   0    1.25    7.13 
  -3   4   0   -1.25    3.46 
   3  -4   0    4.96    8.28 
  -3  -4   0    2.56    4.21 
   3   4   0    1.97    3.59 
  -4  -4   0   10.80    6.89 
  -4  -4   0   13.85    9.13 
   4   4   0   21.73    7.96 
  -4   4   0   13.59    6.74 
   4  -4   0   14.72    4.90 
   4   4   0   17.32    7.26 
  -4  -4   0   29.83    9.01 
  -4  -4   0   14.88    8.24 
  -4   4   0   22.49    7.81 
   4  -4   0   23.26    9.00 
  -4   4   0   15.24    5.41 
   4  -4   0   15.18    4.18 
   4  -4   0   23.07   13.38 
   4   4   0   22.71    7.45 
   4   4   0   22.59    6.24 
   5   4   0   91.86   12.93 
   5  -4   0   88.24    6.64 
   5  -4   0   72.37    9.25 
  -5  -4   0  106.95   15.90 
  -5  -4   0   72.69   12.51 
  -5  -4   0   64.94    7.14 
   5   4   0   92.31   16.38 
   5   4   0  101.18   16.16 
   5  -4   0   99.72   11.92 
   5  -4   0   91.90   11.91 
   5   4   0   79.97   12.94 
   5  -4   0   72.02   20.50 
   5  -4   0   68.28   15.63 
  -5   4   0   86.60   16.31 
  -5  -4   0   93.76   11.13 
  -5   4   0  102.33   13.66 
  -5   4   0   70.42   13.06 
  -5  -4   0   90.96   23.05 
  -5   4   0  102.57   15.91 
   5  -4   0   92.19    8.89 
  -5  -4   0   78.83   18.31 
  -6   4   0   17.58   10.26 
  -6  -4   0    1.35    4.44 
  -6  -4   0    3.33    4.94 
   6  -4   0    4.39    5.85 
  -6  -4   0    8.63    2.43 
   6   4   0    2.96    3.58 
  -6  -4   0    7.07    9.45 
   6  -4   0   10.35    4.05 
  -6  -4   0    2.80    3.96 
   6   4   0    6.61    7.41 
  -6   4   0    7.07    5.28 
   6  -4   0    3.84    7.53 
  -6   4   0   -0.33    6.23 
  -6  -4   0    9.65    9.83 
   6  -4   0    4.04    3.42 
  -6   4   0    6.84    6.53 
   6  -4   0    8.87   10.73 
   6  -4   0    7.89    4.82 
  -6  -4   0    7.43    5.75 
   6  -4   0    7.87    4.47 
   6   4   0    6.32    2.48 
   6  -4   0    4.61    3.99 
   6   4   0    5.62    5.08 
   6  -4   0    6.30    4.80 
  -6  -4   0    1.96    3.77 
   6  -4   0    7.84    5.54 
  -6  -4   0    4.33    2.89 
  -6   4   0    3.68    6.89 
   6   4   0    8.75    2.76 
  -6  -4   0    3.93    4.16 
   6   4   0    8.78    6.45 
   6  -4   0    9.36    3.52 
  -6  -4   0   -3.31    5.78 
   7  -4   0   12.13    4.14 
  -7  -4   0    8.62    4.97 
   7   4   0   12.61    7.12 
   7  -4   0    9.12    4.35 
  -7   4   0    2.93    7.89 
  -7   4   0   -0.37    4.72 
   7   4   0   17.29    7.71 
   7   4   0    5.53    2.05 
   7  -4   0    6.88    3.30 
   7  -4   0    7.92    4.34 
  -7  -4   0    3.41    3.67 
   7  -4   0    3.30    4.83 
   7   4   0    4.42    2.20 
  -7  -4   0   15.11    7.15 
  -7  -4   0    6.48    5.87 
   7  -4   0   10.11    4.69 
  -7  -4   0   -3.64   13.78 
   7  -4   0   -4.22   13.00 
   7  -4   0    4.26    2.81 
  -7  -4   0    7.55    6.60 
   7   4   0   -2.27    6.80 
  -7  -4   0    3.35    3.33 
  -7  -4   0    7.13    3.48 
   7  -4   0    7.05    2.62 
  -7  -4   0   -5.89    5.44 
   7  -4   0    0.82    7.78 
  -7   4   0   10.66    6.35 
  -7  -4   0    3.57    8.15 
  -7  -4   0    4.24    3.26 
  -7  -4   0    4.59    2.30 
  -7  -4   0    6.32    3.20 
   7  -4   0    7.36    4.98 
   7   4   0   -0.98    6.18 
  -7  -4   0    6.32    5.67 
  -7   4   0    3.72    2.33 
  -7   4   0   10.20    8.13 
   7  -4   0    2.43    5.91 
   7  -4   0    4.19    2.15 
   8   4   0   89.76    6.96 
   8  -4   0   91.94   16.63 
  -8   4   0  103.44   22.24 
  -8  -4   0   77.44   10.94 
   8   4   0  123.61   22.21 
   8   4   0  100.99   17.39 
   8  -4   0   96.20   15.24 
  -8   4   0   93.21   12.31 
   8  -4   0  131.85   12.02 
   8   4   0   91.46   16.77 
   8  -4   0   71.96   24.83 
  -8  -4   0   99.15   24.52 
  -8   4   0   78.14    7.02 
  -8  -4   0   83.77    9.05 
   8  -4   0  108.19    9.37 
  -8  -4   0   55.21   13.81 
  -8  -4   0   81.91   16.23 
   8   4   0  110.16   18.14 
   8  -4   0   92.70    9.69 
  -8  -4   0   96.21    7.29 
  -8  -4   0   51.55   22.67 
   8  -4   0   88.38   23.09 
   8  -4   0   80.15   12.84 
  -8   4   0  112.11    9.75 
   8  -4   0   74.85    7.50 
   8  -4   0   87.35   11.97 
  -8  -4   0   73.18    8.24 
  -8   4   0   70.69   16.71 
  -8  -4   0   84.85   11.20 
  -8  -4   0   76.65    9.12 
  -8   4   0  103.90   20.54 
   8  -4   0   80.17    9.16 
  -8  -4   0  122.94   10.31 
   8   4   0   94.23    7.01 
  -8   4   0   91.85   15.94 
   8  -4   0   90.75    6.74 
  -9  -4   0    3.31    5.38 
   9   4   0    3.23    2.63 
   9   4   0    1.53    5.12 
   9   4   0   -0.98    2.73 
   9  -4   0   -2.48    4.59 
   9  -4   0    1.36    3.54 
   9  -4   0    5.25    6.61 
  -9   4   0   -1.39    2.32 
  -9  -4   0    7.52   11.98 
  -9  -4   0   -2.20    5.01 
   9  -4   0   -5.60   13.54 
   9   4   0    1.86    3.94 
   9  -4   0   -2.56    2.57 
   9  -4   0   10.08    7.23 
   9  -4   0    1.73    4.65 
   9  -4   0    0.03    1.98 
   9   4   0   -4.67    8.61 
   9   4   0   -0.87    2.09 
   9  -4   0    0.09   10.56 
  -9   4   0    1.31    6.93 
  -9  -4   0    7.50   12.93 
  -9  -4   0    1.05    3.52 
   9  -4   0   -0.64    5.84 
   9  -4   0    1.85    3.50 
   9  -4   0    2.89    3.65 
  -9   4   0   -8.01    6.00 
  -9  -4   0   11.10    6.47 
  -9  -4   0    5.29    3.99 
  -9  -4   0    5.69    2.69 
  -9  -4   0   12.61    8.93 
   9   4   0    8.01    5.78 
  -9   4   0   -1.92    5.07 
  -9   4   0    1.04    3.24 
  -9   4   0   -4.21    9.29 
  -9  -4   0   -0.27    5.33 
  10   4   0   -3.56    4.81 
  10  -4   0    7.26    7.62 
 -10   4   0   15.37    7.63 
  10   4   0    5.15    2.69 
  10   4   0   -7.72    6.21 
  10   4   0    3.62    9.01 
  10   4   0    7.45    2.77 
 -10   4   0   -8.00    6.49 
  10  -4   0    4.78    2.87 
 -10  -4   0    5.39    5.04 
  10  -4   0    1.81    4.97 
  10  -4   0    6.08    4.54 
 -10  -4   0   -5.70    5.99 
  10  -4   0   -3.70    4.04 
  10  -4   0    7.00    3.94 
  10   4   0   11.09    5.04 
 -10  -4   0   15.57   10.84 
 -10  -4   0    5.41    3.68 
  10   4   0    4.76    2.95 
 -10   4   0   14.36   11.13 
  10  -4   0    5.62    7.45 
  10  -4   0   -3.76    4.38 
 -10   4   0   10.47    4.27 
 -10  -4   0    5.49    8.28 
 -10  -4   0    2.66    3.35 
 -10  -4   0    5.43    2.96 
 -10   4   0   -6.21   12.23 
  10  -4   0    5.10   14.57 
  10  -4   0   -3.23   13.08 
 -11   4   0   39.24   17.14 
  11  -4   0   45.01    8.00 
  11  -4   0   42.86   13.91 
 -11   4   0   72.71   11.63 
  11   4   0   39.29   17.21 
  11  -4   0   42.55    6.55 
  11   4   0   67.40   18.05 
 -11   4   0   44.13    5.40 
  11  -4   0   33.27    9.62 
 -11  -4   0   34.75    7.75 
 -11   4   0   44.60   12.96 
 -11  -4   0   16.57   18.52 
  11  -4   0   45.79   21.45 
  11  -4   0   53.81   11.92 
  11   4   0   48.79    6.09 
 -11  -4   0   39.76    7.45 
 -11   4   0   27.75   10.08 
 -11  -4   0   37.28   21.37 
  11   4   0   43.86    6.41 
  11   4   0   45.90   15.12 
 -11  -4   0   39.53   14.81 
  11  -4   0   32.67   11.85 
  11  -4   0   35.74    7.72 
  11   4   0   56.97    8.87 
  11  -4   0   50.70    5.57 
 -11  -4   0   39.91    9.65 
 -11   4   0   52.71    8.45 
  11   4   0   47.48    6.16 
 -11  -4   0   48.98    6.26 
 -11   4   0   33.78   17.16 
 -11  -4   0   39.01    7.75 
  12   4   0   18.17    4.33 
  12  -4   0   25.02    9.52 
 -12  -4   0   18.27    6.37 
  12  -4   0   17.51    9.27 
  12  -4   0   22.02    8.37 
 -12   4   0   27.88    6.38 
 -12   4   0   18.91    3.86 
 -12   4   0   17.87    8.93 
 -12   4   0   10.43   12.28 
 -12   4   0   22.86    7.78 
 -12  -4   0   20.93    8.21 
  12  -4   0   13.95    4.29 
 -12  -4   0   11.90   11.32 
 -12   4   0   28.30    6.41 
 -12  -4   0   -6.72   15.64 
 -12  -4   0   24.60    5.89 
  12  -4   0   20.72    6.02 
  12  -4   0    4.20   12.48 
 -12  -4   0   21.90    6.50 
  12  -4   0   23.39    4.15 
  12  -4   0   18.35    5.87 
  12   4   0   17.98    4.17 
  12   4   0   19.50    4.18 
 -12  -4   0   23.69    4.88 
  12   4   0   26.30    6.77 
 -13   4   0   -1.74    3.78 
 -13  -4   0    0.31    4.50 
 -13   4   0    1.09    2.39 
  13  -4   0   -0.46    2.97 
  13  -4   0    6.50    6.84 
 -13   4   0   10.16    6.94 
 -13  -4   0  -10.04    4.78 
 -13  -4   0   -4.17    5.53 
  13  -4   0    3.47    3.79 
 -13  -4   0    1.17    2.66 
  13  -4   0    6.37    4.70 
  13   4   0   -0.75    3.54 
  13  -4   0   -4.69    2.96 
  13   4   0    0.63    2.63 
  13   4   0   -0.59    2.51 
 -13   4   0   -4.67    4.88 
 -13  -4   0    1.74    4.96 
  13   4   0    1.93    2.85 
 -13   4   0  -13.36   20.34 
 -14   4   0    8.95    4.48 
  14  -4   0   -2.76    3.80 
  14   4   0   -0.12    2.37 
 -14  -4   0   -2.54    4.10 
 -14   4   0    3.11    4.03 
  14   4   0    3.13    2.86 
  14   4   0    0.37    2.84 
 -14  -4   0   -1.13    3.79 
 -14   4   0    2.20    2.53 
 -14  -4   0    3.32    3.42 
 -14  -4   0    9.57    5.29 
 -14  -4   0   -0.85    6.55 
  14  -4   0    0.52    3.00 
  14  -4   0    0.68    2.32 
 -14   4   0    5.92    6.45 
 -15   4   0   12.52    3.49 
 -15   4   0   17.82    4.89 
 -15  -4   0   10.08    5.50 
 -15   4   0   27.45    6.21 
 -15  -4   0   17.14    7.95 
  15  -4   0   15.28    3.59 
 -15  -4   0   20.52    4.34 
 -15  -4   0   21.97    6.63 
  15   4   0   23.88    4.64 
  15  -4   0   16.70    4.82 
 -15  -4   0   21.49    5.58 
  15   4   0   23.19    4.86 
 -15   4   0   16.97    7.65 
  15  -4   0   20.20    5.83 
 -15   4   0   16.31    5.78 
 -16  -4   0   -3.52    3.46 
  16  -4   0   -3.72    3.80 
 -16   4   0   10.65    4.60 
  16   4   0    4.88    2.83 
 -16   4   0    4.48    2.26 
 -16  -4   0   11.03    6.49 
  16   4   0    0.47    2.14 
 -16  -4   0    4.63    2.77 
 -16   4   0    4.67    5.99 
 -16  -4   0    9.32    5.07 
  16  -4   0    4.24    2.37 
  16  -4   0    5.90    3.16 
 -16   4   0   -5.96    4.06 
 -17   4   0   -1.79    2.96 
  17   4   0    3.21    2.03 
  17   4   0    2.14    1.90 
  17  -4   0    1.42    2.22 
  17  -4   0    1.33    1.52 
 -17  -4   0    4.83    2.36 
 -17   4   0   -3.94    1.87 
 -17  -4   0   -2.87    3.24 
 -17   4   0   -1.03    4.34 
 -17  -4   0    5.82    4.72 
 -17   4   0   -3.84    3.21 
  17  -4   0    4.72    3.57 
   0  -5   0   -0.56    9.02 
   0  -5   0    0.23    3.35 
   0  -5   0   -5.45    8.27 
   0  -5   0   -0.19    5.40 
   0  -5   0   -4.17    7.97 
   0   5   0   -3.01    3.98 
   0   5   0    2.71    4.67 
  -1   5   0   27.27    7.90 
   1  -5   0   23.14    9.66 
  -1  -5   0   27.96   11.04 
  -1   5   0   24.09    7.91 
  -1   5   0   22.17    5.95 
  -1  -5   0   21.47   10.34 
  -1  -5   0   13.37    5.46 
   1  -5   0   35.51    7.44 
   1  -5   0   16.68   10.53 
   1   5   0   21.16    7.91 
   1   5   0   34.48   10.94 
  -1  -5   0   23.77   12.74 
  -1   5   0   25.85    7.97 
  -1  -5   0   29.04    6.71 
   1   5   0   21.00    6.45 
   1  -5   0   25.99   11.65 
   2   5   0    0.75    6.55 
   2   5   0    2.16    3.61 
  -2   5   0   -3.04    5.45 
   2  -5   0    0.63    3.34 
   2   5   0    5.31    6.37 
  -2  -5   0    4.46    2.87 
  -2   5   0   -2.89    5.96 
  -2  -5   0   -3.21    6.91 
  -2  -5   0    0.69    3.48 
  -2  -5   0   11.28    7.24 
   2  -5   0   11.68   11.45 
   2  -5   0    0.37    6.51 
  -2  -5   0  -10.61   11.17 
  -2   5   0   -0.04    5.71 
   2  -5   0   -1.82   11.19 
  -2   5   0   -3.26    4.50 
  -3  -5   0   53.22    9.74 
  -3  -5   0   30.39    8.72 
  -3  -5   0   36.68    5.80 
   3  -5   0   24.68    6.38 
   3  -5   0   28.68    6.94 
  -3  -5   0    1.39    9.92 
   3   5   0   26.20    5.31 
  -3  -5   0   38.66   14.97 
   3  -5   0   21.30    6.44 
   3  -5   0   23.80   14.09 
   3   5   0   30.16    7.65 
   3  -5   0   37.89   13.62 
   3  -5   0   33.82    6.23 
   3  -5   0   36.16    5.05 
   3   5   0   36.03   10.44 
  -3   5   0   29.07    9.95 
  -3  -5   0   28.38    5.44 
  -3   5   0   30.52    9.83 
   3  -5   0   37.74   12.00 
   3   5   0   34.77   11.22 
  -3   5   0   34.98    8.83 
  -3  -5   0   37.99   11.56 
  -4  -5   0   -6.16    9.15 
   4  -5   0   -1.82    4.57 
  -4  -5   0    8.26    3.90 
   4   5   0    2.93    4.28 
  -4  -5   0   12.44    6.11 
   4   5   0    3.97    5.50 
  -4  -5   0   -0.69    3.10 
  -4  -5   0    3.13    3.73 
  -4  -5   0   -2.23    4.18 
   4  -5   0    4.09    3.55 
   4   5   0    8.41    8.82 
   4  -5   0    1.64    8.53 
  -4   5   0   -3.83    7.10 
   4  -5   0    1.31    2.90 
   4  -5   0   -0.22    1.46 
   4  -5   0    4.56    4.23 
  -4   5   0    1.89    6.38 
  -4  -5   0   -0.92   10.86 
   4  -5   0    6.78    3.79 
   4   5   0    6.84    8.21 
  -4  -5   0    2.10    3.27 
  -4  -5   0   -1.96    4.38 
   4  -5   0   -0.98    7.23 
   4  -5   0   -1.00    4.89 
   4  -5   0    3.02    3.78 
  -4  -5   0    3.21    4.61 
   4  -5   0   -0.75    3.03 
  -4   5   0    3.76    4.28 
  -4  -5   0   -0.62    5.52 
   4  -5   0   -0.86    8.56 
   5  -5   0   12.39    3.66 
  -5   5   0   19.67    6.55 
   5  -5   0   15.65    5.30 
  -5  -5   0   15.06    4.75 
   5  -5   0    4.75   11.43 
  -5   5   0   22.91    8.37 
  -5  -5   0    6.12    9.72 
  -5  -5   0   16.20    4.82 
  -5   5   0   13.92    7.29 
   5  -5   0   20.95    7.40 
   5  -5   0   16.57    4.89 
   5   5   0   14.36    6.18 
   5  -5   0   23.44    6.73 
   5  -5   0   13.79    4.61 
  -5  -5   0   18.11    8.40 
   5  -5   0   18.26    5.00 
  -5  -5   0   25.31    6.91 
   5   5   0   13.29    8.41 
  -5  -5   0    8.60   11.55 
  -5   5   0   13.46    9.32 
  -5  -5   0   10.47    5.09 
   5  -5   0   14.32    6.51 
   5   5   0   14.64    3.16 
  -5  -5   0   23.35    7.81 
  -5  -5   0   20.18    3.55 
   5  -5   0   16.92    9.23 
  -5  -5   0   20.50    6.97 
   5   5   0   21.38    8.48 
   5  -5   0   15.35    4.03 
   5  -5   0   17.78    4.40 
   5   5   0   16.61    7.88 
  -5  -5   0   18.73    6.23 
  -5  -5   0   17.32    5.09 
  -5  -5   0   29.07    6.33 
  -5  -5   0   18.16    9.50 
  -6  -5   0    1.17    6.39 
   6  -5   0   17.33    6.44 
   6  -5   0   15.19    6.56 
   6  -5   0   17.11    6.85 
   6  -5   0   12.31    4.92 
  -6   5   0   14.88    8.73 
   6  -5   0   13.66    4.13 
  -6  -5   0   10.14    4.17 
   6  -5   0   16.75    4.07 
  -6   5   0   15.98    6.80 
   6   5   0   12.28    2.87 
  -6   5   0    9.40    5.96 
  -6  -5   0   17.51    6.50 
   6  -5   0   10.32    6.20 
  -6   5   0   10.44    2.75 
   6  -5   0   21.18   12.10 
   6   5   0   14.02   10.58 
  -6  -5   0   13.98    6.11 
  -6   5   0   11.43    3.61 
  -6   5   0   15.86   10.62 
   6   5   0   23.45    9.19 
   6   5   0   13.16    6.56 
  -6  -5   0    9.20   12.50 
  -6   5   0   26.80   12.07 
  -6  -5   0    6.27    3.31 
   6   5   0   16.28    8.74 
  -6  -5   0   32.27    9.07 
   6   5   0   11.19    2.73 
  -6  -5   0   12.07    4.35 
  -6  -5   0   -2.80   10.04 
  -6  -5   0   19.87    3.81 
   6  -5   0   13.58    2.88 
  -6  -5   0   19.47    6.06 
  -6  -5   0   18.79    6.95 
  -6  -5   0   21.19    5.46 
  -6  -5   0   13.82    8.49 
   6  -5   0    2.65   11.07 
   6  -5   0   10.77    4.52 
   6  -5   0   10.64    4.44 
  -7  -5   0    0.82    3.95 
  -7  -5   0   -0.04    2.08 
   7  -5   0    0.94    2.77 
   7  -5   0   -5.63   11.12 
  -7  -5   0   -0.41   10.13 
  -7  -5   0   -6.22    6.78 
  -7  -5   0   -7.48    6.36 
  -7  -5   0   -0.93    3.59 
   7   5   0   -1.47    7.03 
   7   5   0   -0.47    2.22 
  -7   5   0  -11.50    8.93 
   7  -5   0   -5.94    4.33 
   7  -5   0    2.22    2.29 
  -7   5   0    4.26    4.26 
  -7  -5   0   15.35   14.69 
  -7  -5   0   -2.59    3.28 
   7  -5   0    1.02    2.36 
   7   5   0    0.26    4.55 
  -7  -5   0    2.43    4.19 
  -7   5   0    1.96    5.95 
   7  -5   0    8.15   13.96 
   7  -5   0   -1.16    3.51 
  -7   5   0   -0.46    7.51 
   7   5   0    3.21    6.46 
  -7  -5   0    1.94    3.63 
   7  -5   0    5.72    6.27 
   7  -5   0    0.18    4.70 
  -7  -5   0    4.75    6.65 
  -7  -5   0   -3.95    5.86 
  -7  -5   0   -3.00    6.08 
   7  -5   0    4.25    5.36 
   7  -5   0   -1.75    4.17 
  -7   5   0    1.55    1.98 
   7  -5   0   -0.43    3.24 
   7  -5   0   -1.93    5.05 
   7   5   0   32.13   14.62 
  -7   5   0    4.55    7.42 
   7   5   0   -1.04    1.73 
   8  -5   0    6.06    7.42 
  -8  -5   0   14.69    5.51 
  -8   5   0   -3.89    6.88 
  -8  -5   0    7.95    5.58 
   8  -5   0   14.92    7.83 
   8  -5   0   12.86    3.78 
   8  -5   0   10.47    3.69 
  -8  -5   0   10.25    4.91 
   8  -5   0    5.29    5.38 
  -8   5   0    1.72    5.07 
  -8  -5   0   25.59   20.58 
  -8  -5   0    6.61    7.23 
   8  -5   0    5.73    4.40 
   8   5   0    8.40    2.70 
  -8   5   0   16.72    7.65 
   8   5   0   19.70    7.11 
   8  -5   0    4.40    5.43 
  -8   5   0    8.50    3.28 
  -8  -5   0   10.51    4.87 
   8   5   0   12.35    7.38 
   8  -5   0    7.49    5.61 
  -8  -5   0    3.80    3.66 
   8  -5   0   11.83    2.66 
  -8  -5   0   13.93    3.44 
  -8  -5   0    6.12    5.19 
  -8  -5   0   -1.69   12.16 
   8  -5   0   11.07    4.71 
  -8  -5   0    2.91    6.37 
  -8  -5   0    6.09    9.27 
  -8   5   0    9.22    8.35 
   8   5   0   13.10    9.15 
   8  -5   0   19.52   17.36 
   8  -5   0    7.13    3.38 
  -8   5   0   10.45    8.03 
   8   5   0    8.71    3.22 
  -8  -5   0   -1.40    5.22 
   9   5   0    1.45    4.75 
  -9  -5   0   -4.41    9.06 
   9  -5   0   17.38   20.43 
   9   5   0   -0.81    1.92 
  -9   5   0    5.04    3.89 
  -9   5   0   -1.83    7.40 
  -9  -5   0    1.75    5.91 
  -9   5   0    7.10    9.21 
  -9  -5   0   -0.02    4.15 
  -9   5   0    6.32    9.63 
   9  -5   0    0.20    4.90 
   9   5   0   38.19   14.29 
  -9  -5   0    0.66    4.49 
  -9  -5   0   -2.31    5.88 
   9  -5   0   -1.04    3.77 
   9   5   0    0.79    2.40 
   9  -5   0   -4.94    3.62 
  -9   5   0   -1.15    2.33 
  -9  -5   0    5.24    3.73 
   9  -5   0  -11.57    8.90 
   9  -5   0    3.00    4.08 
  -9  -5   0    3.29    2.73 
   9  -5   0   11.33   13.01 
  -9   5   0    1.08    5.94 
   9  -5   0    2.68    1.87 
   9  -5   0    4.17    4.05 
   9   5   0  -10.27    8.89 
  -9  -5   0    2.37   11.50 
  -9  -5   0   -1.66   14.73 
   9  -5   0    2.88    3.80 
   9  -5   0   -1.52    5.28 
  -9  -5   0    7.55    5.38 
   9   5   0   -5.78    7.83 
  -9  -5   0    1.83    5.54 
  10  -5   0   36.70   10.81 
 -10   5   0    0.63    9.74 
  10   5   0   38.68    8.77 
 -10  -5   0   29.15    6.57 
  10   5   0   32.26   13.00 
 -10  -5   0   36.80    5.35 
 -10  -5   0   32.86   24.83 
 -10  -5   0   34.43   20.14 
 -10  -5   0   29.50    9.22 
  10   5   0   29.64   12.71 
  10  -5   0   24.86   10.14 
 -10   5   0   15.49    7.73 
  10   5   0   26.90    4.65 
 -10  -5   0   31.16    8.94 
  10  -5   0   42.43    7.55 
 -10   5   0   15.89    8.28 
  10   5   0   25.17   14.59 
  10  -5   0   24.66    8.94 
 -10  -5   0   22.49    6.63 
  10  -5   0   21.55   15.79 
 -10   5   0   25.81    4.64 
  10  -5   0   29.50    5.72 
  10   5   0   31.41    4.99 
 -10   5   0   33.23   16.78 
  10  -5   0   42.00    7.80 
 -10   5   0   39.74    6.93 
 -10  -5   0   21.73   12.03 
  10  -5   0   19.98   21.02 
  10  -5   0   16.26    6.17 
 -10  -5   0   33.01    6.42 
  10  -5   0   52.53    9.61 
 -11   5   0  -11.75   14.74 
  11  -5   0   -3.73    4.66 
  11   5   0    0.14    2.45 
 -11  -5   0    6.23    4.12 
  11  -5   0    3.18    3.87 
  11  -5   0    6.76    3.75 
  11  -5   0   -8.20    8.05 
  11   5   0   -3.78   10.52 
  11  -5   0   -4.80    6.82 
 -11   5   0    1.25    1.91 
  11  -5   0    4.24    2.27 
 -11  -5   0    8.46    3.46 
 -11   5   0   11.77    6.36 
  11  -5   0    3.57    3.47 
 -11   5   0    5.48    3.95 
  11   5   0    3.32    7.47 
  11  -5   0    5.30    5.99 
 -11   5   0    2.23    6.49 
 -11  -5   0    5.21    7.53 
 -11  -5   0    6.56    5.11 
 -11  -5   0   -4.09    4.77 
 -11  -5   0    0.23   10.70 
  11   5   0    3.36    4.52 
  11  -5   0   14.78   16.32 
  11   5   0    5.14    3.04 
 -12  -5   0    7.66    3.45 
  12  -5   0    6.94    3.80 
  12   5   0    6.52    3.59 
  12  -5   0   11.15    5.31 
 -12   5   0    0.21    4.10 
 -12  -5   0    8.71    7.20 
 -12  -5   0   -4.42    4.46 
  12  -5   0    8.77    6.39 
  12   5   0    4.41    2.99 
  12  -5   0    4.31    4.61 
  12   5   0    4.05   13.30 
 -12  -5   0    2.71    4.71 
  12   5   0   -1.93    4.19 
 -12  -5   0    3.89    9.78 
  12  -5   0   17.12   16.60 
 -12   5   0   -2.53    7.51 
  12  -5   0    4.75    2.60 
  12  -5   0   12.44    8.09 
 -12  -5   0    1.24    5.03 
 -12   5   0    1.57    1.96 
 -12   5   0   11.16    6.60 
  13   5   0   23.73    6.65 
 -13  -5   0   18.45    9.62 
 -13  -5   0   26.17    5.53 
 -13   5   0   30.42    8.58 
 -13   5   0   21.09    4.10 
  13  -5   0   22.56    5.84 
  13  -5   0   29.39    9.30 
  13  -5   0   22.35    4.97 
 -13   5   0   30.51    6.69 
 -13  -5   0   27.06    7.02 
 -13   5   0   27.55    6.93 
  13  -5   0   16.15    6.25 
  13   5   0   22.67    4.63 
  13   5   0   19.84    4.61 
 -13  -5   0   10.01    5.37 
  13  -5   0   26.10    4.17 
 -13  -5   0   21.90    6.57 
  14  -5   0    3.69    4.77 
 -14   5   0    0.94    4.29 
  14   5   0    2.44    2.63 
  14   5   0   -0.35    3.55 
 -14  -5   0    3.90    5.45 
 -14   5   0   -3.28    5.31 
 -14  -5   0    0.26    2.98 
  14  -5   0   -2.29    3.13 
  14   5   0   -1.93    2.49 
 -14  -5   0    5.00    5.17 
 -14  -5   0    5.72    6.59 
  14  -5   0    0.98    1.86 
 -14   5   0    0.33    2.05 
 -14  -5   0    4.30    4.55 
 -14   5   0   -2.69    3.93 
 -15   5   0   18.26    7.23 
  15  -5   0   26.54    6.16 
 -15  -5   0   10.80    4.25 
 -15  -5   0   16.64    4.08 
 -15   5   0   19.90    6.30 
 -15  -5   0   21.27    6.49 
 -15   5   0   19.20    3.50 
  15   5   0   14.47    3.25 
  15  -5   0   20.65    3.49 
 -15  -5   0   20.12    7.49 
  15   5   0   18.30    4.03 
 -15   5   0   37.28    7.04 
  15  -5   0   15.42    4.10 
  16  -5   0   -1.70    1.75 
 -16   5   0    0.14    4.35 
  16   5   0   -2.24    2.30 
 -16  -5   0    4.34    5.42 
  16   5   0   -1.38    1.75 
  16  -5   0    4.66    3.01 
 -16  -5   0   -1.63    3.58 
 -16   5   0    2.76    3.65 
 -16   5   0   -1.65    1.62 
 -16   5   0   -1.33    3.15 
  16  -5   0    0.47    2.24 
 -16  -5   0    2.75    4.02 
 -16  -5   0    0.86    2.26 
 -17  -5   0    7.45    4.20 
  17   5   0    3.29    2.13 
 -17  -5   0    5.74    2.06 
  17   5   0    4.04    2.10 
 -17   5   0    0.69    2.78 
 -17   5   0    0.68    2.92 
  17  -5   0    6.14    3.43 
 -17   5   0    4.18    4.16 
 -17  -5   0   -6.21    4.86 
  17  -5   0    3.77    2.48 
   0  -6   0   -3.32    4.36 
   0  -6   0    0.22    3.03 
   0  -6   0   -2.18    3.35 
   0   6   0   -3.63    4.19 
   0  -6   0   -3.72    4.51 
   0  -6   0    2.43    4.26 
   0   6   0   -1.52    5.19 
   0   6   0    2.13    6.79 
   0  -6   0   -6.01    4.61 
   0  -6   0    3.73    6.04 
   0  -6   0   -2.12    7.94 
   0  -6   0    7.59    5.77 
   0  -6   0   -7.66    5.54 
   0  -6   0    1.45    9.38 
   0  -6   0   -2.83    3.77 
   0  -6   0    3.52    6.00 
  -1  -6   0   38.46    7.88 
  -1  -6   0   20.18    6.27 
  -1  -6   0    7.68   10.88 
   1   6   0   17.91    9.03 
   1  -6   0   21.69    5.27 
  -1  -6   0   18.72    6.85 
  -1   6   0   14.82    9.58 
  -1  -6   0   27.67   15.83 
   1  -6   0   17.38    5.64 
  -1  -6   0   17.91    6.00 
  -1  -6   0   36.62    7.24 
  -1  -6   0   29.87    5.61 
   1   6   0   16.66    6.75 
   1  -6   0   26.71   13.81 
  -1  -6   0   26.94    9.06 
  -1   6   0   17.78    7.10 
   1  -6   0   33.53    6.79 
   1  -6   0   12.55    9.64 
  -1  -6   0    8.29   10.84 
   1  -6   0   12.56    5.83 
  -1   6   0   15.18    8.71 
  -1  -6   0   20.52    7.21 
  -1  -6   0   15.61    5.17 
   1  -6   0   21.18    5.43 
  -1   6   0    4.86    3.57 
   1  -6   0   30.41    6.80 
  -1  -6   0   22.93    5.86 
  -1  -6   0   22.91    7.03 
   1  -6   0    3.18    3.89 
   1  -6   0   33.11    7.08 
   1  -6   0   33.47    8.64 
   1  -6   0    5.89    8.52 
   1  -6   0   18.47    6.93 
   1   6   0   35.47   10.61 
   2  -6   0    9.51    4.60 
   2   6   0   14.71    5.40 
   2  -6   0   18.77   11.34 
  -2  -6   0    8.65    4.34 
   2  -6   0   12.15    5.50 
  -2  -6   0   13.11    6.26 
  -2  -6   0    9.28    3.31 
  -2  -6   0    4.93    5.33 
   2  -6   0    9.67    4.66 
   2  -6   0   14.46   11.47 
  -2  -6   0   14.89    8.69 
  -2  -6   0    8.87    4.81 
   2  -6   0    7.91    3.65 
   2  -6   0    6.67    4.80 
  -2  -6   0    8.15    4.29 
   2  -6   0    6.77    3.83 
   2  -6   0    8.45    3.97 
  -2   6   0    5.33    5.96 
   2  -6   0   11.16    5.89 
   2   6   0    5.20    4.85 
  -2  -6   0   -1.00    9.08 
   2  -6   0    3.12    4.01 
  -2   6   0   11.23    4.93 
  -2   6   0   10.09    5.65 
   2   6   0   -0.17    7.93 
  -2  -6   0    6.79    6.60 
  -2  -6   0    8.84    3.20 
  -2  -6   0    8.00    4.41 
  -2  -6   0   13.49    8.84 
   2  -6   0   25.83   12.78 
  -2   6   0    9.18    7.27 
  -3  -6   0    1.97    3.95 
   3  -6   0    1.07    3.28 
   3   6   0    4.11    4.33 
   3  -6   0    4.58    3.73 
   3  -6   0    4.78    4.86 
   3   6   0    3.56    8.26 
  -3  -6   0    2.22    1.98 
   3  -6   0    8.32    9.49 
  -3  -6   0   -0.01    3.84 
   3  -6   0    5.28    4.54 
  -3  -6   0   -2.80    9.51 
  -3   6   0   -0.89    8.07 
  -3  -6   0    4.58    6.52 
   3   6   0    1.20    1.66 
  -3  -6   0    5.33    4.05 
  -3  -6   0   -4.19    4.10 
   3  -6   0    4.24    5.19 
  -3  -6   0    5.44    9.83 
   3  -6   0    5.82    5.05 
  -3  -6   0    5.84    4.36 
   3   6   0    1.79   11.81 
  -3  -6   0    1.59    3.03 
  -3  -6   0    6.21    5.07 
   3  -6   0    1.94    2.51 
  -3   6   0   -1.80    4.60 
   3  -6   0    0.69    4.77 
   3  -6   0   -1.21    9.34 
  -3   6   0   -1.17    5.43 
   3  -6   0   -4.11    9.20 
  -3  -6   0    4.51    5.25 
   3  -6   0    1.05    3.74 
  -3  -6   0    7.30   12.15 
   4   6   0   43.47    8.03 
   4   6   0   26.30    4.02 
  -4  -6   0   44.42   21.40 
   4  -6   0   31.50    3.64 
   4  -6   0   26.40    6.73 
  -4  -6   0   19.09    5.06 
   4  -6   0   26.59    4.71 
   4  -6   0   13.25   13.01 
  -4  -6   0   40.41   10.15 
  -4   6   0   26.41    7.42 
  -4   6   0   39.82   12.37 
  -4  -6   0   24.95    9.29 
  -4  -6   0   16.43    5.83 
   4  -6   0   21.19    5.84 
   4  -6   0   19.33    5.08 
   4  -6   0   29.76    7.57 
   4   6   0   15.56    8.77 
  -4   6   0   20.64   10.03 
   4  -6   0    8.33    5.01 
  -4  -6   0   16.83    5.14 
   4  -6   0   25.32    5.40 
  -4   6   0   22.89    3.58 
  -4  -6   0   28.27    3.99 
  -4  -6   0   30.30    7.55 
   4  -6   0   33.49    6.62 
  -4  -6   0   22.40    6.19 
  -4  -6   0   24.43   11.72 
   4  -6   0   13.76   11.33 
  -4  -6   0   21.34   10.84 
  -4   6   0   35.28    6.43 
  -4  -6   0   20.88    6.52 
   4  -6   0    8.41   12.00 
  -4  -6   0   22.67    5.86 
   4   6   0   26.09    9.22 
   4  -6   0   15.99    6.52 
  -5  -6   0   -5.44    8.66 
  -5  -6   0    8.22    4.79 
   5  -6   0    5.36    5.45 
   5  -6   0    0.47    4.19 
  -5  -6   0  -14.64    6.92 
   5  -6   0    4.43    3.78 
  -5   6   0   16.26    7.96 
  -5  -6   0    7.02    5.27 
   5   6   0    4.78    2.44 
  -5   6   0    0.48    5.85 
   5  -6   0    0.87    5.31 
   5  -6   0    7.31    4.55 
  -5   6   0    4.00    3.91 
  -5   6   0    4.49    2.27 
   5  -6   0   -0.60    3.44 
   5   6   0    7.59    4.64 
  -5  -6   0    5.10    6.37 
  -5  -6   0    1.05    8.40 
  -5  -6   0    9.89   15.05 
  -5  -6   0    5.01    4.87 
  -5  -6   0   -0.56    3.93 
   5  -6   0    2.29    1.58 
  -5  -6   0    2.66    4.89 
   5   6   0    4.79    5.91 
   5  -6   0   -0.24    2.77 
  -5  -6   0   -0.12    5.60 
   5  -6   0   -8.74   10.44 
  -5  -6   0    3.02    2.08 
  -5   6   0   -0.79    8.04 
   5   6   0   -1.71   13.59 
   5  -6   0    6.34    4.50 
   5  -6   0   -0.09    3.31 
  -5   6   0    0.99    6.02 
  -5  -6   0   -0.49    3.79 
   5  -6   0   14.52    9.90 
  -6  -6   0   15.88    6.76 
   6  -6   0   15.69    4.20 
  -6  -6   0   17.11    3.42 
   6   6   0   41.35    8.23 
  -6  -6   0    9.98    4.50 
  -6  -6   0   10.02    8.02 
  -6   6   0   18.65   10.50 
  -6  -6   0   17.89    7.08 
  -6   6   0   12.68    3.12 
   6  -6   0   19.06    3.16 
  -6   6   0   17.49   11.91 
  -6   6   0   28.41   13.15 
  -6  -6   0   11.50    9.96 
  -6   6   0   27.14    9.30 
   6   6   0   21.14    3.84 
   6  -6   0   12.67    9.44 
  -6  -6   0   17.68    6.15 
   6  -6   0   24.66    6.10 
   6  -6   0   20.83    5.43 
   6  -6   0   17.69    6.77 
  -6  -6   0  -10.32   13.29 
  -6  -6   0   15.15    4.45 
   6  -6   0   18.77    5.13 
  -6   6   0   20.99    5.61 
   6   6   0   18.39    8.08 
  -6  -6   0   19.85    6.75 
  -6  -6   0   19.06    7.11 
  -6  -6   0   19.55   16.11 
   6  -6   0   16.76    7.94 
   6  -6   0   20.37    6.01 
  -6  -6   0   18.49    5.62 
   6  -6   0   31.51   18.54 
   6   6   0   11.96    8.57 
   6  -6   0   16.35    6.86 
  -7  -6   0    6.56    8.22 
  -7  -6   0    8.31    4.73 
  -7  -6   0    4.20    4.33 
   7  -6   0    1.92    3.46 
   7  -6   0   11.45    4.98 
   7   6   0    0.33    2.53 
  -7   6   0    4.13   13.78 
  -7  -6   0    5.25    2.20 
   7  -6   0    3.12    5.02 
   7  -6   0    9.11    2.46 
  -7  -6   0    1.21    4.08 
   7  -6   0   10.13    3.97 
  -7  -6   0    2.57    8.06 
   7  -6   0   -0.78    3.41 
  -7  -6   0    5.96    4.95 
   7   6   0    5.91    5.05 
  -7  -6   0    8.29    7.84 
  -7   6   0    4.70    5.74 
   7   6   0    7.92    8.38 
   7   6   0    4.94    2.28 
  -7  -6   0    4.70    5.35 
   7   6   0   15.82   11.70 
  -7   6   0   -2.66    6.63 
   7   6   0    9.19    5.97 
   7  -6   0    0.28    5.88 
   7  -6   0    7.25    5.79 
   7  -6   0    7.36   11.11 
   7  -6   0   21.87   17.53 
   7  -6   0    6.57    6.64 
  -7  -6   0   21.42   16.80 
  -7   6   0    2.25    2.15 
  -7   6   0    4.10    3.98 
  -7  -6   0    1.86    6.86 
  -7   6   0    7.34    9.16 
  -7  -6   0    4.65    4.74 
  -7   6   0    5.13    7.82 
  -8  -6   0   10.91    4.84 
  -8  -6   0   12.93   14.04 
  -8  -6   0    8.59   11.93 
  -8  -6   0    5.74    5.85 
  -8   6   0   10.23   10.79 
  -8  -6   0    2.58    4.27 
  -8   6   0   -0.57   10.83 
   8   6   0   16.62   16.32 
   8   6   0    9.48    9.11 
  -8   6   0    3.37    6.06 
  -8   6   0   -4.52    6.39 
   8  -6   0    4.95    4.67 
  -8  -6   0   13.42    5.37 
  -8   6   0   -1.81    2.45 
  -8  -6   0    8.64   11.34 
   8  -6   0   -0.01    7.05 
   8  -6   0    4.40    1.89 
   8  -6   0    2.85    6.09 
  -8  -6   0    5.35   10.34 
   8  -6   0    3.04    3.73 
   8   6   0    5.04    2.53 
   8   6   0    4.88    9.93 
   8  -6   0   19.70   20.07 
   8   6   0    2.76    1.86 
  -8  -6   0    4.62    6.15 
   8  -6   0    4.06    4.07 
   8  -6   0   -0.76   10.25 
   8  -6   0    3.90    5.71 
   8  -6   0    6.07    3.39 
  -8  -6   0    7.53    5.42 
   8   6   0   10.12    5.25 
  -8  -6   0    0.09    4.45 
  -8  -6   0    1.54    2.74 
  -8  -6   0   10.22    8.67 
   8  -6   0    5.04    4.35 
  -9  -6   0   -0.96    5.10 
   9  -6   0    6.63    7.61 
   9  -6   0    9.63    4.04 
  -9  -6   0    3.16    4.77 
   9  -6   0   18.31   14.14 
   9  -6   0    6.37    5.78 
   9  -6   0   12.31    6.14 
  -9  -6   0   -0.32    6.55 
  -9   6   0   10.28    9.19 
  -9  -6   0    7.31    8.53 
  -9   6   0    1.54    2.05 
  -9  -6   0   14.37   18.67 
  -9   6   0    8.27    9.15 
  -9  -6   0   -0.36    5.42 
   9   6   0   16.19    6.09 
   9  -6   0    5.19    2.90 
  -9  -6   0   -7.24    7.41 
  -9  -6   0    5.88   14.08 
  -9   6   0    7.48   11.99 
  -9  -6   0    5.08    3.01 
  -9   6   0   17.95    5.39 
   9   6   0   10.35    3.37 
   9  -6   0    6.16    5.26 
   9   6   0   14.20    9.81 
   9  -6   0    8.06    3.17 
  -9   6   0    7.11    7.22 
  -9  -6   0    9.26    5.61 
   9  -6   0    2.38    4.60 
  -9  -6   0   -0.56    5.13 
   9  -6   0   29.66   22.24 
   9   6   0    3.10    2.21 
   9   6   0    1.99    7.04 
   9  -6   0    3.43    7.18 
   9   6   0   20.22    9.20 
  -9  -6   0    9.79    5.16 
  10  -6   0    0.59    4.12 
  10  -6   0   -1.33    3.75 
  10   6   0    0.14    2.58 
  10   6   0    1.88    2.70 
 -10   6   0    3.03    9.92 
 -10  -6   0    6.70   10.52 
 -10   6   0   -2.72    4.76 
  10  -6   0    0.08    4.32 
 -10   6   0    0.73    2.55 
 -10  -6   0   -1.76    4.30 
  10  -6   0    5.57    5.49 
  10  -6   0   -1.80    6.29 
  10  -6   0    3.85    7.39 
  10   6   0   -6.98   11.03 
 -10  -6   0   -2.07    6.36 
  10  -6   0    4.50    3.13 
 -10   6   0    6.82   10.42 
 -10  -6   0    1.83    2.83 
 -10  -6   0   -2.26   18.02 
  10  -6   0   12.31    7.21 
  10  -6   0   12.83   14.83 
 -10  -6   0    0.79    4.73 
 -10  -6   0    1.11    6.72 
  10  -6   0   -4.42   17.25 
  10   6   0    1.31    5.32 
 -10   6   0    4.10    6.48 
 -10  -6   0   -6.88    5.27 
  10   6   0    0.98    7.37 
 -11  -6   0    9.90    6.55 
  11  -6   0   33.09   10.86 
  11  -6   0   21.55    8.47 
  11   6   0   17.38    4.41 
  11  -6   0   24.94    3.87 
 -11   6   0   30.22    7.23 
  11  -6   0   20.48    5.78 
  11   6   0   20.27    7.68 
 -11  -6   0   27.47    7.40 
  11   6   0   21.92    4.41 
 -11  -6   0   13.14   13.21 
 -11  -6   0   15.21    6.75 
  11  -6   0   22.97    5.13 
  11  -6   0   13.45   13.35 
  11  -6   0   17.74    4.94 
 -11  -6   0   23.00    5.20 
  11  -6   0   21.38    5.59 
 -11   6   0   18.33    3.68 
 -11   6   0   19.18   10.22 
 -11  -6   0   -5.78   15.15 
 -11  -6   0   23.71    7.04 
 -12   6   0    3.77    6.39 
  12   6   0    2.47    2.36 
  12   6   0    7.51    4.97 
  12   6   0    0.85    2.38 
  12  -6   0   -1.86    7.18 
 -12  -6   0   -5.94    4.62 
 -12  -6   0   -2.20    5.07 
  12  -6   0    1.37    3.83 
 -12  -6   0    3.51    2.96 
 -12   6   0    1.64    1.91 
  12  -6   0    2.37    4.47 
  12  -6   0    3.04    2.21 
 -12   6   0    1.84    4.89 
  12  -6   0   -1.78    7.03 
 -12  -6   0    5.90    7.86 
  12  -6   0    6.76    5.69 
 -12  -6   0   10.40    5.54 
 -12   6   0    0.46    5.30 
  13  -6   0   50.60    5.10 
  13   6   0   48.79    6.19 
 -13   6   0   27.11    4.33 
 -13   6   0   45.55    9.88 
 -13  -6   0   57.17    6.68 
 -13  -6   0   41.94    8.18 
 -13  -6   0   49.59    9.28 
  13   6   0   50.47    6.21 
  13  -6   0   58.40    9.06 
  13  -6   0   44.21    7.71 
 -13  -6   0   23.43    6.54 
  13  -6   0   34.83    8.43 
 -13   6   0   44.20    8.20 
 -13   6   0   72.26    9.39 
 -13  -6   0   38.18   11.13 
  13   6   0   73.20   10.15 
  13  -6   0   43.47    5.97 
  13  -6   0   62.59   12.68 
  14   6   0   11.03    3.55 
 -14  -6   0    1.28    3.66 
 -14  -6   0    6.29    4.50 
  14  -6   0    9.58    8.01 
 -14   6   0    5.24    3.63 
  14   6   0    8.77    4.58 
  14   6   0    3.78    2.66 
  14  -6   0    2.50    1.90 
 -14  -6   0    5.32    3.28 
 -14  -6   0    7.71    3.88 
 -14   6   0    5.00    6.34 
 -14   6   0    1.42    1.91 
  14  -6   0    1.06    3.83 
  14  -6   0    6.84    3.58 
 -14  -6   0    2.64    7.78 
  14  -6   0   10.47    3.31 
 -14   6   0    8.50    5.21 
 -15  -6   0    2.26    3.97 
 -15  -6   0    4.32    2.50 
  15  -6   0    2.76    2.42 
  15   6   0   -0.06    1.96 
 -15   6   0    2.35    3.89 
 -15  -6   0   -0.28    5.20 
 -15  -6   0    3.14    3.99 
 -15   6   0    1.72    3.55 
  15  -6   0   -2.02    3.77 
 -15   6   0    5.32    5.07 
  15   6   0    0.94    3.59 
  15   6   0    1.21    2.00 
 -16  -6   0    0.80    3.34 
 -16   6   0    1.90    3.13 
 -16  -6   0   -6.27    6.44 
 -16   6   0    1.53    3.74 
 -16   6   0    1.40    3.31 
  16   6   0    2.82    1.84 
 -16  -6   0   -1.15    2.15 
  16   6   0   -0.10    1.66 
  16  -6   0    1.72    2.93 
   0  -7   0   -2.11    5.03 
   0  -7   0    2.23    3.67 
   0  -7   0    2.91    7.13 
   0  -7   0    3.49    4.13 
   0  -7   0    0.82    3.08 
   0  -7   0    0.82    1.53 
   0  -7   0    0.79    3.70 
   0  -7   0   -0.61   11.04 
   0   7   0    4.04    3.74 
   0  -7   0   -4.48    4.12 
   0  -7   0    8.31   10.25 
   0  -7   0    0.11    6.20 
   0   7   0    4.46    4.47 
   0  -7   0   -4.08    4.69 
   0   7   0   -0.02    7.94 
   0  -7   0    0.16    3.86 
   0   7   0   -7.32    6.97 
   0   7   0    0.69    5.18 
   0  -7   0   -3.60    6.52 
   0   7   0   -2.07    1.53 
  -1   7   0    1.55    4.35 
   1  -7   0    7.83    4.24 
   1   7   0    8.39    4.63 
   1   7   0   -0.18    5.07 
  -1  -7   0    1.13    3.13 
  -1   7   0    1.16    5.18 
   1  -7   0   -0.60    4.15 
  -1  -7   0    2.34    4.53 
  -1  -7   0    4.76   12.07 
   1  -7   0    8.46    4.24 
  -1  -7   0   -0.41    3.43 
   1  -7   0   -1.99    9.34 
  -1  -7   0    2.70    5.85 
   1  -7   0    1.16    4.82 
   1  -7   0    4.39    3.71 
  -1   7   0    3.89    5.84 
   1  -7   0    0.39    7.06 
   1   7   0    5.64    4.28 
  -1  -7   0    6.98    4.68 
  -1   7   0    4.15    1.90 
   1  -7   0    5.46    2.12 
  -1   7   0    2.67    7.86 
  -1  -7   0   -1.47    4.77 
   1  -7   0    9.44    5.69 
   1  -7   0    9.19   10.47 
  -1  -7   0   -6.28   10.30 
   1  -7   0   -1.22    5.52 
  -1  -7   0    2.65    9.15 
   1   7   0    3.90    1.98 
  -1  -7   0    8.65    5.63 
   1  -7   0    2.03    4.44 
   1   7   0   -3.18    5.62 
  -1  -7   0    3.88    3.49 
   1  -7   0    5.58    3.53 
  -1  -7   0    8.34    2.35 
  -1  -7   0    5.42    4.97 
  -1  -7   0    6.16    3.92 
  -1   7   0   -3.11    6.28 
  -2   7   0   13.21    2.57 
   2  -7   0   18.66    2.78 
   2  -7   0   18.03    6.47 
  -2  -7   0   29.45    9.89 
  -2  -7   0   15.26   11.59 
   2  -7   0   12.80    5.34 
  -2  -7   0   23.79    5.56 
   2   7   0   27.16    6.31 
  -2  -7   0   21.75    7.33 
  -2  -7   0   32.80    7.15 
  -2   7   0   20.06   11.25 
   2  -7   0   26.25   14.30 
  -2  -7   0   44.93   10.61 
   2  -7   0   21.79    5.91 
   2   7   0   22.07   11.15 
  -2  -7   0   15.13    7.78 
  -2  -7   0   22.04    3.23 
   2  -7   0   17.56    4.54 
  -2  -7   0   19.99    5.28 
  -2  -7   0   13.46    4.49 
   2  -7   0   19.92    5.24 
   2  -7   0   19.48   13.17 
   2   7   0   21.04    3.41 
   2  -7   0   18.76   12.51 
  -2  -7   0   19.60    5.82 
   2  -7   0   15.99    6.85 
  -2   7   0   21.91    7.22 
  -2  -7   0   25.06   15.18 
  -2   7   0   25.28   10.61 
   2  -7   0   23.64    5.50 
   2  -7   0   24.14    6.98 
  -2  -7   0   14.82   15.68 
   2  -7   0   22.86    6.34 
  -2  -7   0   21.90    6.56 
  -2   7   0   17.90    7.40 
   2   7   0   19.36   11.14 
   2   7   0    8.05    4.94 
   3  -7   0   66.08   21.85 
  -3  -7   0   88.94   22.20 
   3   7   0   80.05    6.27 
   3  -7   0   69.51   10.47 
   3  -7   0   83.97   24.23 
   3   7   0   78.43   18.59 
   3   7   0   67.01   17.77 
   3   7   0  105.58   12.02 
  -3   7   0   62.56   17.04 
  -3   7   0   68.84   18.23 
  -3  -7   0  113.64   12.83 
  -3  -7   0  105.52   13.01 
  -3  -7   0  106.54   11.57 
   3   7   0   67.40   13.83 
   3  -7   0  106.55   11.29 
  -3  -7   0   63.14   27.00 
   3  -7   0   82.93    5.61 
  -3  -7   0   70.10   14.27 
   3  -7   0   77.86    7.82 
  -3  -7   0   79.85    9.79 
  -3  -7   0  103.14   11.74 
   3  -7   0   61.37    8.84 
  -3  -7   0   97.89    6.64 
   3  -7   0   73.45    8.76 
  -3  -7   0  123.71   16.03 
  -3   7   0   60.94    5.43 
   3  -7   0   62.65    9.96 
  -3  -7   0  108.36   29.23 
  -3  -7   0  111.16   12.56 
   3  -7   0   78.05    9.89 
  -3  -7   0   86.47    9.94 
  -3   7   0   90.55   10.94 
   3  -7   0   44.24   17.74 
   4   7   0   41.11   17.34 
  -4  -7   0   28.43    8.24 
   4  -7   0   14.17    6.16 
   4  -7   0   14.33    9.35 
   4  -7   0   21.29    4.64 
   4   7   0   20.50    9.98 
   4  -7   0   29.01    7.16 
  -4   7   0   19.53    3.48 
  -4  -7   0   14.83    5.04 
   4  -7   0   10.81    5.43 
  -4  -7   0   21.94   19.80 
   4   7   0   29.70    7.48 
  -4   7   0   20.66    6.49 
  -4   7   0   18.31   10.72 
   4  -7   0   10.56    8.92 
   4  -7   0   18.52    5.75 
   4  -7   0   22.78    5.52 
   4   7   0   18.87    3.39 
  -4   7   0   18.12   12.46 
  -4  -7   0   27.76    6.58 
  -4  -7   0   27.33   17.20 
   4  -7   0   25.40    3.30 
  -4  -7   0   21.95    6.37 
  -4  -7   0   31.24    9.13 
   4  -7   0   28.74    6.67 
  -4   7   0   27.70    5.90 
   4  -7   0   22.30   16.07 
   4  -7   0   22.02    7.98 
   4   7   0   37.19   13.35 
  -4  -7   0   39.50   10.05 
  -4  -7   0   37.34   19.53 
  -4  -7   0   35.33    7.95 
  -4  -7   0   21.31    8.15 
  -4  -7   0   28.00    4.19 
  -4  -7   0   27.13    6.95 
   5  -7   0    3.70   12.70 
   5   7   0    6.05   12.17 
   5  -7   0    0.68    4.49 
   5   7   0   -0.13    2.40 
  -5  -7   0  -11.93   11.38 
  -5  -7   0    6.29    4.32 
   5  -7   0    0.17    2.02 
   5  -7   0    1.17    4.27 
  -5   7   0   10.65   10.28 
  -5  -7   0   19.93   16.84 
   5  -7   0    6.00    3.64 
  -5  -7   0    0.89    4.06 
  -5  -7   0   -1.04    4.52 
  -5  -7   0    1.78    4.53 
  -5  -7   0    2.99    7.03 
  -5  -7   0    3.20    6.55 
   5   7   0    2.18    7.97 
   5  -7   0    1.29    4.08 
   5  -7   0  -18.35   15.01 
  -5  -7   0    9.20    5.86 
   5  -7   0    4.11    5.47 
  -5   7   0    8.12    9.85 
  -5   7   0   20.25   11.79 
  -5  -7   0    1.63    2.73 
  -5   7   0    2.99    6.95 
   5  -7   0    7.74    3.91 
   5  -7   0    6.47    3.91 
  -5  -7   0   -6.67   11.57 
  -5  -7   0    3.40    3.83 
  -5  -7   0    9.23    7.17 
   5   7   0    7.98    9.52 
   5   7   0    2.45    4.96 
   5  -7   0    0.15    5.20 
   5  -7   0    3.18    5.40 
  -5   7   0   10.06    5.16 
  -5   7   0    1.80    1.94 
   6  -7   0    3.56    3.37 
   6  -7   0    9.64   12.22 
   6  -7   0   -3.96    5.53 
  -6  -7   0    2.67    5.11 
  -6  -7   0    1.25    9.17 
   6  -7   0    2.48    5.18 
  -6  -7   0   -4.82    6.40 
   6   7   0   -5.70    5.75 
   6  -7   0    0.61    1.72 
  -6  -7   0   -2.15    2.61 
   6  -7   0   13.22    8.28 
  -6  -7   0    9.92   11.20 
   6  -7   0   -3.33    6.69 
  -6  -7   0    1.17   12.47 
   6   7   0    8.62    9.58 
  -6  -7   0   -8.00    4.59 
  -6   7   0    3.73    4.50 
  -6  -7   0    2.75    6.50 
  -6  -7   0    1.96    5.49 
  -6  -7   0   -2.19    4.72 
   6   7   0    4.25    7.87 
  -6   7   0    3.67    2.34 
   6   7   0   -0.08    2.05 
  -6   7   0    4.39    9.06 
   6   7   0    3.64    8.29 
   6  -7   0   -0.24    4.40 
  -6  -7   0   -3.94    3.95 
  -6   7   0    2.86    7.65 
  -6   7   0    2.59    9.39 
  -6  -7   0    1.88    3.95 
   6  -7   0   -0.15    4.18 
   6  -7   0    1.85    3.27 
  -6  -7   0    1.52    6.36 
   6  -7   0   -3.11   13.42 
   7  -7   0   -4.06   14.61 
  -7   7   0   -1.05    8.14 
   7  -7   0    1.50    4.62 
   7  -7   0   -2.00    4.45 
   7  -7   0    6.88    5.64 
   7  -7   0    3.63    7.02 
  -7   7   0   15.08   15.59 
  -7  -7   0   -4.35    5.41 
   7   7   0    2.56    4.25 
  -7  -7   0    6.88    7.49 
   7  -7   0    2.52    5.55 
  -7  -7   0   -3.42    3.87 
  -7  -7   0    6.96    5.25 
  -7  -7   0    2.45    2.90 
   7   7   0   17.86   13.22 
  -7   7   0    1.62    5.86 
   7  -7   0   -4.67    4.06 
  -7  -7   0    2.15    4.74 
  -7  -7   0   -1.95    4.38 
  -7   7   0   10.84    8.37 
   7   7   0   -0.33    2.32 
   7   7   0    3.44    7.95 
  -7  -7   0    0.06   10.09 
   7  -7   0    0.10    6.28 
  -7  -7   0   -0.21    7.96 
   7  -7   0   -2.37    4.00 
   7  -7   0   11.13   14.12 
  -7   7   0    0.04    2.12 
  -7  -7   0   -3.81    4.28 
  -7  -7   0   16.74   17.15 
   7  -7   0   -1.13    2.19 
   7   7   0   -0.35    8.18 
  -7   7   0   -2.80    5.50 
  -7   7   0    3.24    3.86 
  -8  -7   0   14.96    5.96 
   8  -7   0    3.55   12.17 
   8  -7   0   12.15    5.24 
   8   7   0   10.45    9.54 
  -8  -7   0   24.87   10.55 
  -8   7   0    4.63    2.64 
   8  -7   0    8.41    4.49 
   8   7   0   23.05   15.26 
  -8   7   0   33.15   19.05 
   8  -7   0   12.24   18.65 
   8   7   0    5.38    4.89 
  -8  -7   0   25.27   18.81 
  -8  -7   0   10.29    5.86 
  -8   7   0   14.73    6.38 
   8  -7   0    2.12    6.18 
   8  -7   0   17.12    6.31 
  -8  -7   0    5.91    9.01 
   8   7   0    3.74    9.03 
  -8  -7   0   16.75    8.53 
   8   7   0    8.43    2.62 
  -8  -7   0    9.75    3.66 
  -8  -7   0    2.38    4.83 
   8  -7   0   12.03    8.75 
   8  -7   0   18.65    7.97 
  -8   7   0   17.85   11.81 
  -8  -7   0   10.36    5.80 
   8  -7   0    7.61    2.53 
  -8   7   0    0.48    6.63 
  -8  -7   0   12.84    5.53 
  -8  -7   0   11.38    7.51 
   8  -7   0   12.92    6.46 
   8  -7   0   10.80    4.65 
   9  -7   0    2.62    6.78 
  -9  -7   0    4.03    3.21 
  -9   7   0    1.08    8.50 
  -9   7   0    9.55    4.04 
   9  -7   0    7.61    4.95 
   9   7   0    3.43    6.12 
  -9   7   0    0.26    2.93 
   9   7   0   20.10   14.84 
  -9   7   0   17.88   14.77 
  -9  -7   0   -3.53   10.77 
   9   7   0    7.34    2.46 
  -9  -7   0   18.74    7.97 
  -9  -7   0    5.66    4.82 
   9   7   0    3.26    5.23 
  -9  -7   0    6.39    6.82 
  -9  -7   0    3.55    4.25 
  -9  -7   0    5.73    6.99 
   9  -7   0    6.96    4.44 
   9  -7   0   -7.38   11.72 
   9  -7   0    8.22    5.68 
   9  -7   0    1.85    1.87 
  -9   7   0    1.50   12.05 
   9   7   0    7.83    3.66 
  -9  -7   0   -2.20    4.78 
  -9  -7   0   11.58    7.13 
   9  -7   0   -1.47    7.82 
   9  -7   0   -2.20    4.62 
  -9  -7   0    6.08   16.11 
  -9  -7   0    6.07    4.80 
   9  -7   0   11.20   18.31 
  10   7   0   10.33    5.70 
  10  -7   0  -13.90   18.90 
  10  -7   0    0.08    6.82 
 -10  -7   0   -0.08    5.29 
  10  -7   0   10.22    4.88 
 -10   7   0   21.50    5.98 
  10   7   0    3.23    2.28 
 -10  -7   0   -1.60    4.31 
 -10  -7   0   -8.93    8.75 
  10  -7   0    9.82    3.85 
  10  -7   0    5.35    5.35 
  10   7   0   12.96   15.07 
 -10  -7   0   -3.25    8.54 
  10  -7   0    3.31    6.72 
 -10  -7   0    5.67    2.90 
  10   7   0    6.76    2.71 
  10  -7   0   -0.44    4.03 
 -10   7   0    0.04   14.35 
 -10  -7   0   -4.50    5.22 
 -10   7   0   13.91    7.83 
  11  -7   0   10.79    6.17 
  11  -7   0    3.65    6.19 
 -11  -7   0   -0.59    6.41 
  11   7   0    7.31    2.58 
  11  -7   0   18.49    6.68 
 -11   7   0    7.65    4.42 
 -11  -7   0   12.92    6.65 
 -11  -7   0    2.30    4.51 
 -11  -7   0    6.30    2.93 
 -11  -7   0    7.82    5.76 
  11  -7   0    9.79    2.71 
  11   7   0    8.88    3.20 
  11  -7   0   -2.92    9.62 
  11  -7   0   19.33    6.52 
  11   7   0   24.41    7.93 
 -11   7   0   11.20    2.82 
  11   7   0   15.48    6.77 
 -11   7   0    2.63    7.92 
  12  -7   0   15.66    7.29 
 -12   7   0   36.54    7.46 
 -12  -7   0   13.59    5.46 
 -12  -7   0   33.89    9.93 
  12   7   0   39.24    9.62 
 -12  -7   0   27.89    6.23 
  12  -7   0   40.44    8.23 
  12  -7   0   41.09   10.95 
 -12   7   0   44.37   10.70 
  12  -7   0   21.76    5.80 
 -12   7   0    8.82    8.80 
  12   7   0   40.42    8.90 
 -12  -7   0   26.65    7.38 
 -12  -7   0   37.01    5.63 
  12   7   0   27.27    4.67 
  12   7   0   25.21    4.76 
  13  -7   0    4.95    3.72 
  13  -7   0    1.52    3.29 
  13  -7   0   -0.93    5.07 
 -13   7   0    1.62    3.50 
  13  -7   0   12.39    8.83 
  13   7   0    2.88    2.09 
 -13   7   0    5.43    4.86 
  13   7   0    6.77    2.86 
 -13  -7   0    1.27    3.84 
  13   7   0    4.31    4.81 
 -13  -7   0    1.33    4.77 
 -13  -7   0   -1.17    4.05 
 -13   7   0    9.40    5.40 
 -13  -7   0   20.27    4.50 
 -13  -7   0    3.79    6.09 
 -14  -7   0    1.22    2.37 
  14  -7   0    0.36    3.22 
  14  -7   0    4.86    5.95 
 -14  -7   0    2.35    4.12 
 -14   7   0   -0.66    4.88 
  14   7   0    3.86    2.53 
 -14   7   0    8.21    4.06 
 -14   7   0   10.84    4.88 
  14   7   0    2.33    4.12 
 -14  -7   0    8.75    4.29 
 -14  -7   0   -0.45    5.14 
  14   7   0    2.74    2.36 
  15   7   0    6.02    2.27 
 -15   7   0   10.16    5.26 
 -15  -7   0   14.24    6.39 
 -15  -7   0    6.23    2.33 
 -15  -7   0    0.82    3.36 
 -15  -7   0    6.81    3.65 
  15   7   0    8.09    2.48 
 -15   7   0   17.31    4.22 
  15  -7   0   17.64    4.87 
  15   7   0   11.22    4.93 
 -15   7   0    9.67    4.39 
   0  -8   0   33.94    7.07 
   0   8   0   60.40   17.05 
   0  -8   0   59.05    8.66 
   0  -8   0   61.59    8.07 
   0  -8   0   50.66   24.13 
   0  -8   0   47.71    7.91 
   0   8   0   79.06   11.80 
   0   8   0   41.18    4.54 
   0  -8   0   23.97   14.38 
   0  -8   0   44.11    9.34 
   0  -8   0   63.81    5.21 
   0  -8   0   48.51   11.20 
   0  -8   0   64.15   10.42 
   0   8   0   29.90    9.24 
   0   8   0   57.30   16.50 
   0   8   0   35.24   12.98 
   0  -8   0   52.83    9.82 
   0  -8   0   48.22   10.54 
   1   8   0  104.41   22.84 
   1  -8   0  121.90   10.65 
  -1   8   0  106.68   22.39 
  -1  -8   0  163.39   15.85 
  -1   8   0  106.17   22.82 
  -1  -8   0  107.12   15.49 
   1   8   0  102.51   16.72 
   1  -8   0   92.09   13.83 
   1  -8   0   88.45   10.07 
  -1  -8   0  137.55    7.78 
   1   8   0   97.73    6.62 
  -1  -8   0  133.87   13.42 
  -1  -8   0   93.66   11.21 
   1  -8   0  110.75   14.65 
   1   8   0   90.85   19.48 
   1  -8   0  152.73   13.21 
   1  -8   0  100.38   12.58 
  -1  -8   0  128.12   15.31 
  -1  -8   0   94.15   29.77 
   1   8   0  114.75   12.14 
  -1  -8   0  107.47   12.91 
   1  -8   0   88.02   10.36 
   1  -8   0   65.19   20.99 
   1  -8   0  144.05   14.45 
  -1   8   0   81.52   14.67 
  -1  -8   0  142.28   11.52 
   1  -8   0   91.50   28.84 
  -1  -8   0  102.07   27.29 
  -1  -8   0  126.49   12.32 
  -1  -8   0  145.29   13.72 
   1  -8   0   76.74   11.15 
   1   8   0  127.04   24.08 
  -1   8   0  165.13   16.00 
  -2   8   0    2.22    4.90 
  -2  -8   0    3.89    4.38 
   2  -8   0   -1.45    4.52 
   2  -8   0    1.07   10.60 
   2  -8   0  -10.97   16.61 
   2  -8   0    6.75    5.67 
  -2   8   0    7.00    9.79 
   2   8   0    2.25    4.31 
   2  -8   0    6.50    6.17 
   2  -8   0   -4.31   12.32 
   2   8   0    7.69    9.44 
  -2  -8   0   -2.38    6.68 
   2  -8   0   -0.07    5.19 
  -2  -8   0  -12.77   11.49 
   2  -8   0   -3.10    4.25 
  -2  -8   0    7.46    3.98 
   2  -8   0    4.38    4.35 
  -2  -8   0    2.57    6.20 
  -2  -8   0    2.21    4.84 
  -2   8   0   -0.45    8.46 
   2   8   0    7.54    8.61 
   2  -8   0    0.64    5.08 
  -2  -8   0    4.69    3.60 
  -2  -8   0   -5.24    4.92 
   2  -8   0    3.95    3.34 
  -2   8   0    0.81    5.15 
  -2  -8   0    3.11    6.09 
  -2  -8   0  -14.88   10.29 
   2  -8   0    1.28    3.79 
  -2  -8   0   -0.51    1.86 
  -2  -8   0    0.21    3.56 
  -2  -8   0   -2.94    4.69 
   2   8   0   -0.83    1.93 
  -3  -8   0  130.21   15.45 
  -3  -8   0  121.53   12.70 
  -3   8   0   85.28   20.85 
  -3  -8   0  109.01   30.17 
  -3  -8   0   93.08   26.39 
   3  -8   0   73.77   11.61 
  -3  -8   0  113.54    7.50 
  -3  -8   0  102.31   11.19 
  -3   8   0  109.66   13.20 
  -3   8   0   63.37   12.90 
   3  -8   0  120.66   12.54 
   3   8   0   98.37   11.86 
   3  -8   0   82.21   27.34 
   3  -8   0  101.72   13.00 
   3  -8   0   79.07    8.77 
   3  -8   0   75.84   22.68 
  -3  -8   0  170.97   19.08 
  -3  -8   0   91.47   16.08 
  -3   8   0   61.26   17.54 
  -3  -8   0  102.34   11.73 
   3  -8   0   64.82   22.56 
  -3  -8   0  119.98   14.31 
   3  -8   0   73.57   12.13 
   3   8   0   91.95   21.26 
   3  -8   0   85.35   13.90 
   3  -8   0   80.56    9.93 
  -3  -8   0   54.72   23.33 
  -3  -8   0  122.74   13.94 
  -3  -8   0  106.80   12.65 
   3  -8   0   73.55   10.62 
   3   8   0   73.47   19.72 
  -3  -8   0  110.54   11.73 
   3   8   0   82.85    6.50 
   4  -8   0   43.14   20.62 
   4  -8   0   64.26   10.11 
  -4  -8   0   34.13   21.96 
   4   8   0   71.49   10.40 
  -4  -8   0   86.29   12.20 
  -4  -8   0   58.91   25.07 
   4  -8   0   44.50   11.09 
  -4  -8   0   63.95   10.44 
  -4   8   0   48.44   16.20 
   4  -8   0   52.73   20.44 
   4  -8   0   56.55    9.62 
   4  -8   0   57.38    7.26 
  -4  -8   0   52.68   11.70 
   4  -8   0   49.90    8.09 
  -4  -8   0   66.26    9.61 
   4   8   0   47.67   12.73 
  -4   8   0   60.38   19.35 
   4  -8   0   35.29    8.69 
  -4   8   0   65.27    9.03 
  -4  -8   0   91.82   15.15 
  -4  -8   0   63.30   24.87 
   4  -8   0   66.87   10.70 
  -4  -8   0   47.51   13.06 
   4   8   0   67.64   18.22 
  -4  -8   0   64.48    9.97 
  -4  -8   0   68.91   10.39 
   4   8   0   46.77    5.27 
   4  -8   0   32.20    8.73 
   4   8   0   62.42   19.03 
  -4  -8   0   59.15    5.85 
  -5   8   0   -4.84    4.85 
  -5  -8   0   22.04   21.77 
  -5  -8   0    2.29    2.07 
   5   8   0    1.99    4.66 
   5   8   0    6.60    7.27 
   5  -8   0   -3.68    5.08 
   5   8   0    3.19    2.44 
   5  -8   0    3.89    4.15 
   5  -8   0   -4.80    4.62 
  -5  -8   0   -2.22    6.50 
   5  -8   0    3.63    5.63 
   5  -8   0    9.91    5.88 
  -5  -8   0  -13.39    8.60 
  -5  -8   0    0.30    5.02 
  -5  -8   0    9.25    5.81 
  -5  -8   0   -4.82    4.61 
  -5  -8   0    2.18    4.26 
   5   8   0    9.75    9.73 
  -5   8   0    6.22   13.10 
   5  -8   0    1.51    6.98 
  -5  -8   0   -1.16    6.41 
   5  -8   0   -2.93    4.88 
   5   8   0   -2.29    7.79 
  -5  -8   0    8.75   14.44 
   5  -8   0   25.74   23.41 
   5  -8   0    2.54   11.99 
  -5   8   0    1.17    8.47 
  -5  -8   0   -1.28    5.49 
  -5  -8   0   -2.63    5.17 
  -5  -8   0  -11.32   13.58 
   6  -8   0   34.40   26.54 
  -6  -8   0    1.26    7.09 
  -6  -8   0   -5.26    8.30 
   6  -8   0    3.14    5.30 
   6  -8   0   21.75   18.05 
  -6   8   0   -3.11    4.69 
   6  -8   0    0.11    3.45 
   6  -8   0    4.24    3.78 
   6  -8   0    5.62    7.14 
  -6   8   0   30.22   14.58 
  -6  -8   0   -2.32    2.62 
  -6  -8   0    5.71    6.58 
  -6  -8   0    1.51    4.32 
  -6   8   0   -0.68    9.63 
   6   8   0    4.39    6.05 
  -6  -8   0    5.19    5.27 
   6   8   0    0.86    2.15 
   6  -8   0   11.49    8.33 
  -6  -8   0   -3.75    6.79 
  -6  -8   0    5.21   15.06 
   6  -8   0    2.11    5.98 
  -6  -8   0    6.77    4.73 
  -6  -8   0   -3.70    4.49 
  -6  -8   0    1.45    5.40 
  -6  -8   0    3.56   15.26 
   6  -8   0   -1.05    3.37 
   6   8   0   -6.68   10.16 
  -6  -8   0   13.89   18.92 
   6   8   0   -1.74    4.99 
  -6   8   0    0.70    6.45 
  -6   8   0   -2.35   14.29 
  -7   8   0   12.51   10.37 
  -7  -8   0   16.14    6.14 
  -7   8   0   30.74   15.88 
  -7  -8   0   19.73    9.00 
  -7  -8   0   17.42    7.41 
   7   8   0   19.99    9.63 
  -7  -8   0   12.83    7.39 
   7  -8   0   27.78    7.34 
   7   8   0   15.51    3.99 
  -7   8   0   15.78    8.00 
   7   8   0   11.89    6.44 
   7  -8   0   19.02    5.20 
   7  -8   0    9.43   14.94 
  -7  -8   0   13.07    5.15 
   7  -8   0   27.76   10.70 
   7  -8   0   26.42    6.35 
  -7  -8   0   19.25    4.15 
  -7  -8   0   15.41    6.07 
  -7  -8   0   34.80   13.92 
   7  -8   0   15.50    7.55 
  -7  -8   0   16.18    5.39 
   7  -8   0   18.38    8.48 
  -7   8   0   15.37    6.13 
  -7  -8   0   17.07   24.81 
   7  -8   0   14.89    5.48 
  -7  -8   0   19.94    6.89 
   8  -8   0   10.50   10.12 
   8  -8   0   13.03    7.59 
  -8  -8   0   21.89    6.90 
  -8  -8   0   18.13    7.45 
  -8  -8   0   14.84    7.45 
  -8   8   0   20.09   15.74 
  -8  -8   0   27.16   12.29 
   8   8   0   23.65    4.45 
  -8   8   0   12.34    8.13 
   8   8   0   22.17    9.02 
   8  -8   0   18.65    5.52 
   8   8   0   26.97   15.68 
  -8   8   0   12.57   12.10 
  -8  -8   0   19.55    6.89 
  -8  -8   0   18.76    6.34 
   8  -8   0   15.14    5.91 
   8  -8   0    8.57   13.04 
   8  -8   0   17.84    5.95 
  -8  -8   0   24.42    4.79 
   8  -8   0    9.51   16.74 
   8  -8   0   29.86    7.63 
  -8  -8   0   26.94    8.72 
  -8  -8   0   10.15    9.69 
   8  -8   0   19.25    6.06 
   9  -8   0   27.39    7.49 
   9  -8   0   49.92    8.76 
  -9  -8   0   35.98    8.65 
   9  -8   0   36.00    9.31 
   9   8   0   30.06    5.10 
   9  -8   0   26.84    8.95 
   9  -8   0   33.34    7.14 
  -9   8   0   47.18    8.05 
  -9  -8   0   24.94    7.07 
  -9  -8   0   34.96    5.41 
  -9  -8   0   28.65    7.92 
  -9   8   0   28.62   10.39 
  -9  -8   0   22.88    6.51 
  -9  -8   0   33.64   28.73 
   9  -8   0   22.26   16.44 
  -9  -8   0   19.78    7.58 
   9  -8   0   26.82    9.94 
  -9  -8   0   20.03    9.05 
   9   8   0   55.83   10.90 
 -10  -8   0    5.29    4.28 
 -10   8   0   11.51    8.99 
  10  -8   0   -9.25    8.35 
  10   8   0   -1.37    5.67 
  10  -8   0    4.34    5.91 
  10  -8   0    2.40    3.82 
  10  -8   0    4.77    7.43 
  10  -8   0    3.62    4.56 
 -10   8   0   -1.63    4.16 
 -10  -8   0    7.19    6.59 
  10  -8   0   -2.30    3.98 
 -10  -8   0   -0.85    3.28 
  10   8   0   -0.92    2.63 
 -10  -8   0   -4.27    5.32 
  10   8   0   -2.77    5.51 
 -10  -8   0   11.85    6.62 
  11  -8   0    2.15    7.45 
 -11   8   0    0.66    7.81 
 -11   8   0   11.30    5.44 
 -11  -8   0    5.66    3.25 
  11   8   0    6.25    6.04 
 -11  -8   0   -9.85    8.17 
  11  -8   0    6.08    4.22 
 -11  -8   0    5.16    4.23 
  11  -8   0    5.81    4.94 
 -11  -8   0   -1.32    4.40 
  11   8   0   13.83    6.68 
  11  -8   0    8.77    5.19 
 -11  -8   0    0.01    4.11 
  11   8   0    8.38    3.35 
  11  -8   0   -0.32    6.91 
  12   8   0    4.96    5.41 
 -12  -8   0    3.69    3.81 
 -12   8   0    3.48    4.71 
  12  -8   0   12.87    5.25 
 -12  -8   0   11.10    4.81 
 -12   8   0   17.48    7.25 
  12   8   0   11.38    3.31 
 -12  -8   0   13.48    5.69 
  12  -8   0   10.62    6.75 
 -12  -8   0   11.37    3.26 
  12   8   0    4.84    5.84 
 -12  -8   0   23.87    8.98 
  12  -8   0    3.36    3.36 
 -12   8   0    0.58    6.83 
  13   8   0   21.43    5.85 
 -13   8   0   22.60    7.28 
 -13  -8   0    1.00    5.10 
 -13   8   0    7.05    3.82 
  13   8   0   12.72    3.07 
  13  -8   0   13.15    4.91 
 -13  -8   0   17.36    5.49 
 -13  -8   0   14.58    3.21 
  13  -8   0   35.69   10.69 
 -13   8   0   20.22    5.39 
  13  -8   0   15.26    4.69 
  13  -8   0   13.36    6.06 
 -13  -8   0   14.10    4.98 
  14   8   0    2.16    1.88 
  14  -8   0    1.99    2.45 
 -14   8   0    3.89    3.69 
 -14  -8   0    8.71    4.68 
 -14  -8   0   -0.62    2.00 
 -14  -8   0    5.26    3.57 
 -14   8   0    8.37    4.89 
  14   8   0   -2.03    3.35 
 -14   8   0   10.42    3.93 
 -14  -8   0    6.00    5.50 
  15  -8   0    5.76    3.09 
 -15  -8   0    2.26    3.75 
 -15  -8   0    3.54    3.12 
 -15   8   0    0.49    3.07 
 -15   8   0    3.75    3.84 
   0  -9   0   -3.82    4.43 
   0   9   0   -3.11    9.21 
   0   9   0  -16.26    7.58 
   0  -9   0    3.62    7.40 
   0  -9   0   -1.05    3.92 
   0  -9   0    7.35    4.00 
   0  -9   0    8.40    5.83 
   0  -9   0   26.06   19.02 
   0  -9   0    6.49    5.63 
   0  -9   0    0.04    3.84 
   0  -9   0   -0.23   13.45 
   0  -9   0    2.09    5.35 
   0   9   0   -3.32    9.38 
   1  -9   0   78.46    9.72 
  -1   9   0  105.51   14.02 
   1  -9   0   74.70   12.22 
  -1  -9   0  120.45   12.60 
   1   9   0  105.45   24.29 
  -1  -9   0  117.80   12.92 
  -1  -9   0  109.97   10.39 
  -1  -9   0   83.80   26.89 
   1   9   0   78.17   10.13 
  -1   9   0   62.10   17.49 
   1  -9   0   63.63    9.80 
   1  -9   0  119.65   13.83 
  -1   9   0   88.34   23.91 
   1  -9   0   69.30   26.22 
   1  -9   0  111.60   12.07 
  -1  -9   0   98.54   29.56 
   1   9   0   93.29   13.45 
  -1  -9   0   80.76   13.67 
  -1  -9   0   61.33    9.77 
   1  -9   0   68.88   25.25 
  -1  -9   0   85.79   11.34 
   1  -9   0   85.08   12.14 
  -1  -9   0   77.32   12.06 
  -1  -9   0  110.80   15.18 
   1  -9   0   70.43   10.17 
   1  -9   0   68.86   12.96 
   2   9   0  188.45   15.35 
   2  -9   0  163.12   14.14 
  -2  -9   0  234.76   15.62 
   2  -9   0  122.30   14.54 
  -2  -9   0  238.77   10.56 
  -2  -9   0  257.30   19.17 
  -2   9   0  179.11   33.14 
  -2  -9   0  208.27   16.54 
  -2   9   0  158.27   29.95 
   2   9   0  261.13   22.96 
   2  -9   0  194.18   14.35 
  -2   9   0  218.41   19.59 
   2  -9   0  223.47   18.77 
   2  -9   0  158.73   17.75 
   2   9   0  226.31   34.87 
   2  -9   0  127.33   35.08 
   2  -9   0  202.67   18.09 
   2  -9   0  134.31   14.06 
  -2  -9   0  262.57   18.27 
  -2  -9   0  220.29   19.98 
  -2  -9   0  202.13   45.84 
  -2  -9   0  184.41   18.76 
  -2  -9   0  262.12   21.70 
  -2  -9   0  177.13   15.34 
  -2  -9   0  143.42   33.87 
   2   9   0  177.53   31.38 
   3   9   0   71.23   21.60 
  -3   9   0   51.56   20.01 
   3  -9   0   51.28    7.26 
   3  -9   0   77.28   11.32 
  -3  -9   0   65.82    6.00 
   3  -9   0   50.06    9.22 
   3  -9   0   56.84    8.70 
   3   9   0   74.55   12.35 
  -3  -9   0   83.27   10.17 
  -3  -9   0   41.87   21.49 
   3   9   0   43.84    5.26 
  -3  -9   0   68.67   10.89 
   3  -9   0   58.84   10.47 
  -3  -9   0   68.70   12.37 
   3  -9   0   31.25   20.94 
  -3  -9   0   66.34   10.12 
   3   9   0   61.33   10.01 
  -3   9   0   37.91   15.60 
  -3  -9   0   74.76   28.14 
  -3  -9   0   59.37    9.51 
   3   9   0   35.81   15.90 
   3  -9   0   32.68   10.09 
  -3   9   0   54.00   10.15 
  -3  -9   0   57.76    9.72 
  -3   9   0   53.84    8.55 
   3   9   0   39.71   15.60 
   3  -9   0   35.97    9.29 
  -3  -9   0   83.92   13.84 
   4   9   0    0.99    4.73 
   4  -9   0    0.83    5.13 
   4  -9   0   -4.66   14.65 
  -4  -9   0  -26.44   21.09 
  -4  -9   0   -4.15   13.95 
  -4   9   0    4.13    5.40 
   4  -9   0    6.30    4.50 
  -4   9   0    0.55    8.36 
   4  -9   0    0.01    4.95 
   4  -9   0    5.21    6.48 
   4   9   0    5.91    9.31 
  -4  -9   0   10.18    5.14 
   4   9   0    1.26    1.80 
  -4  -9   0   -1.00    5.77 
   4  -9   0   15.09    6.84 
  -4  -9   0    6.40    5.75 
  -4  -9   0    4.22    5.59 
   4   9   0   20.99   13.02 
  -4  -9   0    6.73    5.80 
   4  -9   0    2.30    7.04 
  -4  -9   0    9.57    5.72 
  -4  -9   0    1.22    2.09 
  -4   9   0   10.09   11.68 
  -4  -9   0    0.52    5.99 
   4  -9   0   14.37    5.48 
  -5  -9   0   -3.47    2.84 
  -5   9   0   -4.76    9.56 
  -5  -9   0    1.45    4.21 
  -5  -9   0   30.04    8.01 
   5   9   0   -1.32    4.86 
  -5  -9   0    9.20    5.71 
  -5   9   0   -1.88    9.91 
  -5  -9   0    0.96    4.66 
   5  -9   0    5.50    4.09 
   5  -9   0   -0.91    5.13 
  -5  -9   0   -8.63    6.67 
   5  -9   0    4.34    5.13 
  -5  -9   0   -0.29    6.13 
   5   9   0    1.77   10.18 
   5  -9   0   -6.59    6.64 
  -5  -9   0   -1.47   20.96 
  -5   9   0   -0.77    4.23 
  -5  -9   0   -4.29    6.64 
  -5  -9   0    3.70   14.50 
   5   9   0   -0.87    2.31 
   5   9   0   13.95   12.36 
   5  -9   0    7.84    7.96 
   5  -9   0    2.66    4.15 
  -6   9   0   42.34   17.86 
  -6  -9   0   33.99    4.96 
   6  -9   0   43.81   23.59 
   6  -9   0   37.98    7.58 
   6   9   0   53.57   11.96 
  -6  -9   0   38.46    8.20 
  -6  -9   0   33.84    8.65 
   6  -9   0   15.53   18.77 
   6   9   0   44.12    9.05 
  -6  -9   0   38.20   24.37 
  -6  -9   0   28.11    6.88 
  -6   9   0   42.41   19.32 
   6  -9   0   33.37    8.07 
   6   9   0   28.73    4.39 
   6   9   0   48.19   19.65 
  -6  -9   0   25.37    7.53 
  -6   9   0   31.15    7.17 
  -6  -9   0   25.84   10.36 
   6  -9   0   39.13    7.35 
  -6   9   0   37.50   10.82 
   6  -9   0   27.98    9.91 
  -6  -9   0   38.56   10.65 
  -6  -9   0   22.58    7.86 
   6  -9   0   38.49    8.80 
   6  -9   0   27.01    9.27 
   7  -9   0   18.10   25.80 
   7  -9   0   25.81    9.60 
  -7  -9   0   27.81    7.74 
   7   9   0   64.83   13.38 
   7  -9   0   59.23   27.90 
  -7  -9   0   41.28    9.77 
  -7  -9   0   45.37    8.73 
   7  -9   0   36.13    9.44 
   7  -9   0   49.59    7.80 
   7  -9   0   28.75   10.17 
  -7  -9   0   36.56    9.34 
  -7   9   0   27.45    6.78 
   7   9   0   27.60    4.52 
  -7  -9   0   35.30    5.11 
  -7   9   0   33.71   10.81 
   7  -9   0   41.53    7.45 
  -7  -9   0   24.93    9.86 
  -7  -9   0   28.96    8.32 
   7   9   0   43.06    9.22 
   7  -9   0   42.67    8.67 
  -7  -9   0   40.79    7.66 
  -8  -9   0    6.93    5.02 
   8  -9   0    3.13    3.97 
  -8  -9   0   22.45    8.99 
   8  -9   0   11.77    6.11 
  -8  -9   0    4.91    5.23 
   8  -9   0   -1.39    6.73 
   8   9   0   12.77    6.80 
  -8   9   0  -10.77    8.32 
  -8  -9   0   -2.01    5.40 
   8  -9   0    4.32    6.61 
  -8  -9   0    1.72    5.70 
  -8  -9   0    3.24    4.70 
   8  -9   0    6.14    8.05 
  -8  -9   0    1.74    2.52 
   8   9   0   10.88    8.95 
   8   9   0   -0.67    2.56 
   8  -9   0    3.42    5.95 
  -8  -9   0   18.50    5.90 
  -9  -9   0   -3.12    4.13 
  -9  -9   0    1.16    2.45 
  -9  -9   0   -1.86    4.41 
   9  -9   0   -2.19    3.46 
   9  -9   0    2.91    3.84 
   9  -9   0   -8.15    5.21 
   9  -9   0   -4.60    6.22 
   9   9   0   -2.10    5.91 
  -9  -9   0    1.27    5.06 
   9   9   0    1.78    2.48 
  -9  -9   0   -0.33    4.51 
   9  -9   0    0.87    7.25 
   9  -9   0   -1.27    5.10 
  -9  -9   0   -7.56    6.57 
  -9   9   0    0.80    3.83 
   9   9   0   -3.88    5.42 
  -9   9   0   -1.78    6.56 
  10  -9   0   -8.62    8.49 
 -10  -9   0   -4.33    4.76 
 -10   9   0    4.26    3.86 
  10   9   0   -3.74    5.44 
  10  -9   0    8.42    7.29 
  10   9   0    9.44    7.03 
  10  -9   0    2.46    6.46 
 -10  -9   0   -0.13    3.62 
 -10  -9   0   -0.18    4.59 
  10  -9   0    3.15    5.15 
 -10  -9   0   -0.17    2.21 
  10  -9   0    0.26    3.68 
  10   9   0    0.60    2.19 
 -10  -9   0   -3.45    6.63 
 -10   9   0   -1.31    6.21 
  10  -9   0   -1.86    3.91 
 -11  -9   0   13.43    5.84 
 -11  -9   0    8.97    7.58 
 -11   9   0   -0.56    3.55 
  11  -9   0    4.85    7.11 
  11  -9   0    9.89    4.86 
  11  -9   0    2.99    4.21 
 -11  -9   0    7.06    3.25 
  11   9   0    7.34    2.53 
 -11  -9   0    3.44    4.21 
  11   9   0    9.40    5.86 
 -11   9   0    0.33    7.20 
  11   9   0    0.58    5.52 
  11  -9   0   11.65    8.91 
  11  -9   0    1.91    3.99 
  12   9   0   10.41    2.69 
  12  -9   0   26.17    8.56 
  12  -9   0    2.43    5.32 
 -12   9   0   14.07    5.34 
  12  -9   0   15.40    4.98 
 -12  -9   0   12.79    3.08 
 -12   9   0    9.44    4.88 
  12   9   0   18.67    6.66 
  12  -9   0   13.69    4.40 
  12   9   0   22.28    5.85 
 -12   9   0   23.40    9.76 
 -12  -9   0    7.98    6.12 
 -12  -9   0   11.29    5.13 
 -12  -9   0   13.52    4.82 
  13  -9   0    6.19    6.43 
 -13   9   0    5.26    2.85 
  13  -9   0   -0.76    2.36 
 -13   9   0   -2.75    4.27 
  13   9   0   -5.21    3.83 
 -13  -9   0    4.10    4.70 
 -13   9   0    3.25    3.73 
 -13  -9   0   -2.44    1.89 
 -13  -9   0   -0.86    3.75 
 -13  -9   0    1.07    3.04 
  13   9   0    0.72    1.43 
 -14  -9   0   14.04    5.74 
  14   9   0    7.64    3.46 
 -14  -9   0    6.46    3.38 
   0 -10   0  124.85   12.92 
   0 -10   0  214.82   17.20 
   0 -10   0  102.89   14.28 
   0  10   0  144.06   17.31 
   0 -10   0   67.53   28.93 
   0 -10   0   96.05   14.76 
   0 -10   0  156.93   13.36 
   0 -10   0  183.81   16.83 
   0 -10   0   96.40   12.47 
   0 -10   0  152.64   17.06 
   0  10   0   90.96   22.50 
   0  10   0   89.64   27.68 
   0 -10   0   65.51   23.41 
  -1 -10   0    6.11   17.50 
  -1 -10   0   52.60   10.59 
  -1 -10   0   63.78    8.54 
   1 -10   0   76.05   11.59 
   1 -10   0   27.66    8.75 
   1 -10   0   36.60    8.56 
   1 -10   0   49.40    9.96 
  -1 -10   0   45.50    9.40 
  -1 -10   0   72.36   10.98 
   1  10   0   49.44   11.40 
  -1  10   0   32.91   19.98 
  -1 -10   0   42.98   11.38 
   1 -10   0   38.45   12.24 
   1 -10   0   49.55    7.90 
  -1 -10   0   39.04    8.60 
   1 -10   0   22.69   22.10 
   1 -10   0   38.06    7.88 
  -1  10   0   44.55    9.55 
  -1 -10   0   17.72    9.80 
   1  10   0   36.61   16.24 
  -1 -10   0   35.96    8.47 
   1  10   0   38.33   17.19 
  -2  10   0    7.83   10.87 
   2 -10   0    1.53   15.84 
   2 -10   0   -5.30    7.96 
  -2 -10   0    0.23   14.88 
   2  10   0    6.47   10.76 
   2 -10   0   13.20    7.98 
  -2 -10   0   14.27    5.80 
   2  10   0   18.78    7.06 
  -2 -10   0   11.30    5.68 
  -2 -10   0   11.61    5.83 
   2 -10   0   24.14    8.15 
  -2 -10   0   10.00    9.01 
   2 -10   0   13.91    4.72 
  -2 -10   0   20.84    6.72 
  -2  10   0   20.48    6.86 
  -2 -10   0    2.49   18.95 
   2 -10   0    2.70    4.95 
   2  10   0    6.33    5.47 
  -2  10   0   12.77    6.29 
  -2 -10   0   18.60    7.79 
  -2  10   0    6.29   12.92 
  -2 -10   0   16.62    6.82 
   2 -10   0    4.18    6.16 
  -2 -10   0    8.42    7.25 
   2 -10   0   21.47    5.98 
   3  10   0   28.12    9.34 
  -3  10   0    5.17   11.09 
   3 -10   0   17.48    8.42 
  -3 -10   0   17.90    6.67 
  -3  10   0   31.70    7.46 
   3 -10   0   22.72    6.86 
   3 -10   0   13.00    5.79 
  -3 -10   0   17.96   20.26 
   3  10   0   32.80    7.87 
   3 -10   0   18.66    5.19 
   3 -10   0    9.11   19.83 
   3  10   0   18.10   14.46 
  -3 -10   0   28.15    8.05 
  -3 -10   0   24.55    8.80 
  -3 -10   0   23.04    6.00 
   3 -10   0   19.75    7.10 
  -3 -10   0   33.65    8.40 
  -3 -10   0   26.30    8.06 
  -3 -10   0   25.29    8.61 
   3  10   0    1.58   10.58 
   3 -10   0   22.00    6.27 
   3 -10   0   25.28    9.18 
  -4 -10   0   28.80    6.48 
   4 -10   0   30.02    8.28 
   4  10   0   36.78   10.34 
  -4 -10   0   36.94    8.78 
  -4 -10   0   43.65   10.76 
  -4 -10   0   33.53    7.68 
  -4  10   0   45.47    8.40 
  -4 -10   0   29.09    8.97 
   4  10   0   26.80    7.46 
   4  10   0   18.76   13.14 
   4 -10   0   41.12    9.05 
   4 -10   0   19.41    8.37 
   4 -10   0   29.11    6.03 
  -4 -10   0  -10.29   19.94 
  -4 -10   0   32.81    9.88 
   4 -10   0   23.04    8.13 
   4 -10   0   19.74    5.41 
   4 -10   0   12.14    6.13 
  -4 -10   0   35.32    8.92 
  -5 -10   0   26.16    8.85 
  -5 -10   0   39.81   11.34 
  -5  10   0   24.84    9.37 
   5 -10   0   13.44    9.46 
   5 -10   0   23.92    7.57 
   5 -10   0   23.15    5.47 
   5  10   0   39.89   10.58 
   5 -10   0   34.29    8.26 
  -5  10   0   29.69    7.23 
  -5 -10   0   27.99    7.02 
   5 -10   0   30.03    7.06 
  -5 -10   0   11.80    7.01 
   5  10   0   15.41    6.45 
  -5 -10   0   17.43    5.69 
   5 -10   0   20.52    8.19 
  -5 -10   0   30.48    7.87 
  -5 -10   0   21.21    9.65 
   6 -10   0   18.75    7.19 
   6  10   0    6.53    5.38 
  -6 -10   0   21.21    6.78 
  -6  10   0   10.12    4.80 
  -6 -10   0   11.72    6.82 
  -6 -10   0    8.77    4.63 
  -6 -10   0   13.19    6.45 
   6 -10   0   14.39    6.05 
  -6 -10   0   15.98    6.84 
   6 -10   0   14.31    5.15 
   6 -10   0    5.23    6.44 
   6 -10   0   10.08    4.67 
  -6 -10   0   15.45    6.71 
  -6 -10   0    5.47    5.36 
   6  10   0    9.02    7.69 
  -6  10   0    3.50    6.84 
   6 -10   0    8.20    7.11 
  -7 -10   0    0.73    5.27 
   7 -10   0    3.94    5.35 
  -7 -10   0    1.36    4.38 
   7 -10   0    4.20    7.22 
  -7 -10   0   -3.71    4.57 
   7  10   0   -2.67    4.85 
   7 -10   0    6.64    6.82 
  -7 -10   0    1.41    3.91 
   7 -10   0    7.32    9.04 
   7 -10   0    8.75    4.73 
   7  10   0   -3.04    6.19 
  -7 -10   0   -7.40    6.06 
  -7  10   0   -8.19    4.45 
  -7  10   0    4.46    7.58 
  -7 -10   0   -2.78    2.55 
   7 -10   0    3.52    4.06 
  -7 -10   0    0.46    6.07 
  -7 -10   0   -4.50    6.61 
   7  10   0    0.73    2.20 
  -8 -10   0    7.26    2.60 
   8  10   0    5.00    5.14 
  -8 -10   0   17.13    7.57 
   8 -10   0   -9.11    7.15 
   8  10   0    7.23    2.60 
  -8 -10   0    5.30    5.87 
   8 -10   0    9.58    4.56 
   8 -10   0    5.77    5.96 
  -8 -10   0    0.59    3.50 
  -8 -10   0   20.66    6.38 
   8  10   0   16.64    7.03 
  -8 -10   0    8.41    6.87 
  -8 -10   0    4.24    4.73 
   8 -10   0   13.94    6.74 
   8 -10   0   13.10    6.47 
  -8 -10   0    8.25    5.07 
  -8  10   0    4.31    3.65 
  -9 -10   0   10.62    4.67 
  -9 -10   0    0.08    2.09 
   9  10   0    7.10    2.65 
   9 -10   0    9.73    7.37 
  -9 -10   0   -0.70    4.17 
   9  10   0    4.56    6.50 
  -9 -10   0   14.51    7.91 
  -9  10   0    2.79    7.35 
  -9 -10   0    1.29    4.74 
   9 -10   0    4.99    6.18 
   9 -10   0    4.84    4.72 
   9 -10   0   10.30    5.21 
  -9 -10   0    0.88    4.11 
   9  10   0    0.05    6.70 
   9 -10   0    2.51    4.68 
  -9  10   0    7.49    4.41 
 -10 -10   0    7.63    7.03 
 -10  10   0   10.01    4.19 
  10 -10   0    9.76    7.81 
  10  10   0   13.16    6.75 
  10 -10   0   18.83    6.07 
  10 -10   0   25.06    5.71 
  10 -10   0   11.33    7.34 
 -10 -10   0   13.80    5.29 
 -10 -10   0   13.17    5.62 
  10 -10   0    9.80    5.03 
  10  10   0   14.59    6.03 
 -10  10   0   20.87    8.21 
 -11 -10   0   -1.74    3.58 
 -11  10   0    7.28    4.94 
 -11 -10   0   -0.14    5.54 
 -11  10   0   -4.32    5.96 
  11 -10   0   -9.80    4.06 
  11  10   0    6.09    5.07 
  11 -10   0   -1.01    5.83 
  11 -10   0   24.98    4.67 
 -11  10   0    8.67    4.10 
  11  10   0   12.33    5.96 
  11 -10   0    7.47    7.03 
 -11 -10   0   -0.89    3.48 
  12 -10   0   12.43    6.66 
 -12 -10   0    3.37    4.74 
 -12  10   0    1.16    2.58 
 -12  10   0    2.92    3.09 
 -12  10   0    2.49    4.02 
 -12 -10   0    0.73    3.39 
  12  10   0    6.75    3.79 
 -12 -10   0   -0.85    2.95 
  12 -10   0    9.90    5.27 
   0 -11   0   -9.46    7.39 
   0 -11   0   -1.56    6.39 
   0 -11   0   -4.67    5.31 
   0  11   0    9.66    4.62 
   0 -11   0   -0.87    5.63 
   0 -11   0   -4.31    4.45 
   0 -11   0   -4.55    7.00 
   0 -11   0    6.70    4.46 
   0  11   0    4.26    6.43 
  -1 -11   0   19.47    8.45 
  -1 -11   0   10.05    7.35 
   1 -11   0   -5.12    3.68 
  -1 -11   0    3.69    4.71 
   1 -11   0    1.26    6.96 
   1 -11   0   11.34    6.66 
  -1 -11   0   -1.75    5.05 
   1 -11   0    2.96    5.64 
   1 -11   0    3.98    6.61 
  -1 -11   0    4.76    4.16 
   1  11   0    4.02    5.99 
   1 -11   0    3.19    7.10 
   1 -11   0   -0.78    4.69 
  -1  11   0   -1.01    5.46 
  -1 -11   0   -4.25    6.69 
  -1  11   0    5.08    4.90 
  -1 -11   0    1.52    5.26 
   2 -11   0   12.39    6.65 
  -2 -11   0   11.64    4.91 
  -2 -11   0   21.31    9.31 
  -2 -11   0   14.43    6.51 
   2 -11   0   10.19    6.56 
  -2 -11   0   12.67    6.73 
  -2  11   0    1.39    4.04 
  -2  11   0   20.61    8.24 
  -2 -11   0   10.08    5.50 
   2 -11   0   11.79    7.97 
   2 -11   0   19.39    9.10 
  -2 -11   0    3.30    5.78 
   2 -11   0    7.81    5.12 
   2 -11   0    7.80    4.52 
   2 -11   0   -0.78    6.54 
   2  11   0   13.56    7.34 
  -3 -11   0    0.94    4.83 
   3 -11   0    8.01    6.65 
   3 -11   0   -7.38    6.14 
  -3 -11   0    8.38    6.39 
   3 -11   0    1.48    6.31 
  -3  11   0   -5.69    4.79 
   3  11   0   -3.50    4.33 
   3 -11   0    8.47    4.23 
   3  11   0   -4.85    6.91 
   3 -11   0   -0.36    5.14 
  -3 -11   0    5.76    6.14 
  -3 -11   0    2.27    4.50 
  -3 -11   0    5.77    7.66 
  -3 -11   0    2.92    4.64 
  -3 -11   0   -2.17    4.96 
   3 -11   0    4.24    4.12 
   3 -11   0    6.22    7.23 
   4 -11   0    2.76    6.07 
  -4 -11   0    8.42    4.80 
  -4 -11   0    6.02    5.41 
   4 -11   0    3.86    4.49 
  -4 -11   0    4.42    6.68 
  -4 -11   0    9.30    5.69 
  -4 -11   0    3.89    4.68 
   4 -11   0    6.23    4.77 
  -4 -11   0    8.23    6.58 
   4 -11   0   -1.26    6.38 
  -4  11   0    5.41    4.76 
   4  11   0    4.91    6.67 
   4 -11   0    4.33    4.93 
  -4  11   0   -3.13    6.79 
  -4 -11   0   12.72    6.33 
   4  11   0   10.33    5.31 
   4 -11   0    4.88    3.76 
   5 -11   0    5.10    4.09 
  -5 -11   0    4.88    5.06 
  -5 -11   0   10.95    7.46 
   5 -11   0   14.03    7.55 
  -5  11   0    1.98    6.98 
  -5 -11   0   -2.40    3.49 
   5 -11   0    5.01    6.10 
  -5  11   0   -1.82    4.52 
  -5 -11   0    0.75    4.34 
   5 -11   0   -0.36    4.21 
   5  11   0    6.40    4.54 
  -5 -11   0   -1.93    4.69 
   5 -11   0   -6.97    5.44 
   5  11   0    1.39    6.93 
  -5 -11   0   -3.63    5.32 
  -5 -11   0    1.30    5.36 
   5 -11   0    0.31    7.00 
   6 -11   0    8.29    4.57 
  -6 -11   0   -8.88    7.14 
   6 -11   0   -2.39    6.26 
  -6 -11   0    0.77    4.84 
  -6 -11   0   -0.49    4.46 
  -6  11   0   -0.16    5.70 
   6 -11   0   -3.22    3.86 
  -6 -11   0   -6.98    3.70 
   6  11   0    5.76    4.31 
  -6 -11   0   -1.96    4.74 
   6 -11   0   -2.97    5.60 
  -6 -11   0    1.45    6.51 
   6 -11   0  -17.90    7.87 
   6  11   0    8.79    5.40 
   6 -11   0    0.10    5.05 
  -6 -11   0   -0.65    5.09 
  -6  11   0   -1.68    3.70 
   7 -11   0    5.06    5.57 
  -7 -11   0    6.93    4.57 
   7 -11   0    1.73    5.43 
  -7 -11   0   -1.50    6.25 
   7  11   0    5.16    7.37 
   7 -11   0    7.50    5.25 
  -7  11   0    4.85    5.47 
   7  11   0   -1.64    5.22 
  -7 -11   0    1.26    3.52 
  -7 -11   0   -2.64    5.44 
   7 -11   0    6.01    4.12 
  -7 -11   0    2.49    4.70 
  -7 -11   0    1.35    4.08 
   7 -11   0   -3.35    6.83 
  -8 -11   0    0.38    4.52 
   8  11   0    5.88    6.21 
  -8 -11   0    0.16    4.14 
  -8 -11   0   10.56    3.95 
  -8  11   0    1.65    5.98 
  -8 -11   0    0.43    4.99 
   8  11   0   -0.23    4.21 
  -8  11   0   -1.17    3.54 
   8 -11   0    2.09    3.61 
   8 -11   0    3.82    4.72 
   8 -11   0    5.38    6.11 
   8  11   0   -1.23    3.25 
   8 -11   0    7.97    7.20 
   9  11   0  -10.77    6.57 
  -9  11   0    2.98    6.35 
  -9  11   0    2.84    4.27 
   9 -11   0    0.64    5.25 
   9  11   0   -7.75    4.45 
  -9 -11   0    3.01    5.40 
   9 -11   0   -0.47    4.06 
   9 -11   0    0.84    4.10 
   9 -11   0    1.81    3.73 
   9  11   0    6.20    4.82 
   9 -11   0   -3.26    5.85 
  -9 -11   0   -4.13    4.51 
  -9 -11   0   -4.52    4.55 
  10 -11   0    9.91    6.06 
  10 -11   0   -4.48    2.93 
 -10 -11   0    8.18    3.70 
 -10  11   0    0.03    3.97 
  10 -11   0    5.21    3.66 
 -10 -11   0   -2.09    3.43 
  10  11   0    7.94    5.54 
  10 -11   0    4.76    6.39 
 -10  11   0   12.09    5.69 
  10  11   0   -4.17    3.67 
 -10 -11   0    0.35    4.20 
 -10  11   0    0.56    3.17 
 -11 -11   0    1.21    2.88 
  11  11   0    1.95    3.20 
 -11  11   0    9.41    3.57 
 -11 -11   0    0.99    2.77 
 -11 -11   0    8.10    4.77 
   0 -12   0   -1.94    5.30 
   0 -12   0    7.83    4.15 
   0 -12   0    3.04    5.43 
   0  12   0   -2.13    5.14 
   0 -12   0    4.19    4.91 
   0 -12   0   -0.32    5.96 
   0 -12   0    1.29    4.93 
   0 -12   0   -7.52    6.50 
   0  12   0    6.84    4.90 
  -1  12   0   -9.72    6.18 
  -1 -12   0    0.61    5.19 
  -1 -12   0    6.34    5.72 
   1 -12   0   -3.71    6.07 
   1 -12   0   -0.85    3.60 
  -1 -12   0    4.60    7.05 
   1 -12   0   -2.02    4.13 
   1 -12   0    1.35    4.58 
  -1  12   0    4.37    4.82 
   1  12   0   -3.03    5.99 
   1 -12   0   -4.71    5.19 
   1  12   0   -1.58    4.05 
  -1 -12   0   -0.59    4.01 
   1 -12   0    4.81    4.42 
  -1 -12   0   -1.31    4.84 
  -1 -12   0   -2.19    3.56 
   1 -12   0   -3.28    6.41 
   2 -12   0    1.23    4.42 
  -2 -12   0   -2.62    5.75 
   2 -12   0    4.44    6.43 
  -2 -12   0    4.99    4.74 
  -2  12   0    2.98    4.09 
   2 -12   0   13.35    7.83 
   2 -12   0    0.55    5.18 
   2 -12   0    5.70    5.13 
  -2 -12   0   11.89    6.07 
   2  12   0    9.19    5.69 
   2  12   0    4.48    6.41 
  -2 -12   0   -4.70    5.08 
  -2 -12   0    4.00    6.65 
   2 -12   0    0.57    3.54 
  -2 -12   0    3.66    3.96 
  -3 -12   0   54.05   11.62 
  -3  12   0   25.07   10.04 
  -3 -12   0   34.96    8.62 
  -3  12   0   19.89    5.57 
   3 -12   0   26.54    5.87 
   3 -12   0   36.99    7.95 
  -3 -12   0   44.19    8.06 
  -3 -12   0   40.61    6.98 
   3 -12   0   34.79    6.96 
  -3 -12   0   25.17    7.81 
   3 -12   0   23.18    8.80 
   3  12   0   27.81    6.72 
   3 -12   0   20.58    7.17 
  -3 -12   0   29.49    7.28 
   3 -12   0   19.48    7.42 
   3  12   0   50.28   11.21 
   4 -12   0    4.72    4.44 
   4  12   0    2.27    4.60 
   4 -12   0    0.00    3.22 
   4 -12   0    1.28    4.91 
  -4 -12   0   -2.49    6.02 
   4 -12   0    8.71    5.19 
   4 -12   0   -5.27    6.51 
   4 -12   0    4.63    6.61 
  -4  12   0    0.42    4.00 
  -4 -12   0   19.70    6.41 
  -4 -12   0    6.94    4.78 
  -4 -12   0   -0.01    4.99 
  -4 -12   0    5.56    5.43 
  -4 -12   0    7.63    4.05 
  -4  12   0    7.98    6.01 
   4  12   0    0.01    5.13 
  -5 -12   0   -1.63    4.97 
   5 -12   0    2.90    7.82 
   5 -12   0   -5.00    3.88 
  -5  12   0   -1.66    3.82 
   5 -12   0    1.32    4.25 
  -5 -12   0    2.08    4.64 
  -5 -12   0   -3.13    4.56 
   5  12   0   -4.14    3.72 
  -5 -12   0   -0.21    5.01 
   5  12   0   -8.66    6.47 
  -5  12   0   -3.86    6.37 
   5 -12   0   -6.95    6.20 
  -5 -12   0    7.51    5.22 
   5 -12   0   -2.34    3.89 
  -5 -12   0   -2.99    3.10 
   5  12   0   -4.72    4.61 
   5 -12   0   -2.85    3.79 
   6  12   0   -3.54    4.92 
  -6 -12   0    6.83    5.15 
  -6 -12   0   -3.39    3.32 
  -6  12   0    2.52    3.53 
   6 -12   0    2.74    3.90 
   6 -12   0  -10.26    6.52 
   6  12   0   -1.24    4.17 
   6 -12   0   -2.49    4.13 
   6  12   0   -2.92    3.29 
  -6 -12   0   10.43    6.74 
  -6 -12   0    2.35    4.51 
  -6  12   0   -0.17    5.58 
  -6 -12   0   -0.42    4.31 
   6 -12   0    0.73    5.45 
  -6 -12   0    4.47    3.97 
   6 -12   0   -0.46    3.31 
   7  12   0    0.28    3.64 
   7 -12   0    9.63    6.54 
   7 -12   0   -2.43    3.59 
  -7 -12   0   -7.73    4.65 
  -7  12   0    0.25    2.95 
   7 -12   0    0.62    3.48 
   7 -12   0   -3.84    5.25 
   7  12   0   -5.04    5.95 
   7 -12   0   -3.36    4.42 
   7  12   0    5.62    4.40 
  -7 -12   0    1.98    4.33 
  -7  12   0    0.94    5.26 
  -7 -12   0   -4.76    4.02 
   8 -12   0    1.10    3.37 
  -8  12   0    1.32    2.66 
   8 -12   0    8.12    3.48 
   8  12   0   -3.50    3.19 
  -8 -12   0   -4.53    3.97 
  -8  12   0   -0.63    5.68 
   8 -12   0   -1.91    4.81 
   8 -12   0    2.85    3.09 
   8  12   0    6.08    5.27 
  -8 -12   0    6.15    4.95 
   8 -12   0    4.12    4.77 
  -8 -12   0    5.75    4.25 
   8  12   0    6.06    4.17 
   9  12   0   -5.22    4.17 
   9 -12   0    4.94    5.35 
  -9 -12   0   -4.80    3.50 
   9  12   0   -1.33    3.29 
   9 -12   0   -7.68    5.31 
  -9  12   0    1.93    4.33 
  -9 -12   0    2.96    2.80 
  -9  12   0   -2.40    2.86 
   0 -13   0   -0.43    2.90 
   0  13   0    9.11    7.52 
   0 -13   0  -15.61    5.80 
   0  13   0    2.09    4.50 
   0  13   0   -7.34    4.91 
   0 -13   0    0.74    3.90 
   0 -13   0   11.35    5.67 
   0 -13   0  -12.11    6.66 
  -1 -13   0   -4.46    3.95 
   1 -13   0    3.16    3.98 
   1  13   0    8.01    4.87 
  -1  13   0    6.41    4.76 
  -1  13   0   -1.23    5.15 
   1 -13   0   -2.52    4.85 
  -1 -13   0    2.13    2.72 
  -1 -13   0   -0.32    4.05 
   1 -13   0    7.82    3.97 
   1 -13   0    6.20    6.97 
   1 -13   0   -2.81    4.25 
  -1 -13   0    6.70    4.76 
   1  13   0    1.33    3.58 
  -1 -13   0   -1.52    4.93 
   2 -13   0   -2.78    4.95 
  -2 -13   0    5.57    3.71 
  -2 -13   0   -3.04    4.73 
   2 -13   0    2.65    3.94 
  -2 -13   0    2.14    4.10 
  -2 -13   0    1.34    4.11 
   2  13   0    3.65    3.38 
   2 -13   0    2.66    4.52 
  -2 -13   0   -2.14    2.53 
   2 -13   0   -9.17    5.48 
  -2  13   0   -2.89    3.81 
   2 -13   0   -2.07    3.71 
   2 -13   0    4.24    3.16 
  -2 -13   0    0.39    4.81 
   2  13   0   -1.30    5.29 
  -2  13   0    7.95    6.66 
   3 -13   0   17.38    7.16 
  -3 -13   0    8.92    4.44 
  -3  13   0    7.10    3.98 
   3  13   0   15.82    6.94 
   3 -13   0    7.56    3.48 
  -3 -13   0   11.22    6.16 
   3 -13   0   -2.05    4.36 
   3 -13   0   13.21    5.22 
  -3  13   0    5.61    6.83 
  -3 -13   0    6.54    4.88 
   3 -13   0    9.26    6.80 
   3 -13   0    8.63    3.53 
   3  13   0    6.04    3.52 
  -3 -13   0   14.50    6.07 
  -3 -13   0    7.92    3.18 
  -3 -13   0   10.06    4.31 
  -4 -13   0   36.63    6.86 
  -4 -13   0   19.83    6.38 
   4 -13   0   12.67    5.12 
  -4 -13   0   27.88    4.73 
   4 -13   0   23.14    6.50 
   4 -13   0    7.22    5.59 
  -4 -13   0    8.44    4.12 
  -4  13   0   11.05    4.54 
   4 -13   0   18.08    5.64 
  -4  13   0   20.76    8.06 
   4  13   0   40.12    8.26 
  -4 -13   0   16.04    5.62 
   4 -13   0   26.41    4.90 
  -4 -13   0   41.58    8.23 
   4  13   0   18.56    5.10 
  -5 -13   0    0.35    3.71 
   5 -13   0    9.04    3.80 
   5 -13   0   12.57    6.03 
   5  13   0   10.24    5.69 
   5  13   0   -0.72    2.86 
  -5 -13   0   11.67    5.72 
  -5 -13   0    6.90    3.58 
   5 -13   0    6.87    6.13 
   5 -13   0    5.22    4.16 
   5 -13   0    3.83    4.14 
  -5  13   0   12.74    4.12 
  -5  13   0   11.31    6.96 
  -6 -13   0    2.73    3.41 
  -6  13   0    2.02    2.32 
   6 -13   0   -5.42    5.21 
  -6 -13   0    3.45    3.12 
   6  13   0   -2.29    4.34 
  -6  13   0   -0.24    4.67 
   6 -13   0   10.11    5.52 
   6  13   0    2.80    3.01 
  18   0  -1    3.64    2.55 
  18   0  -1    1.94    1.66 
 -18   0   1   -0.18    5.56 
 -18   0   1   -2.00    3.14 
 -18   0   1   -7.04    3.32 
 -18   0   1    0.12    1.90 
  18   0  -1   -0.27    2.03 
  17   0  -1   -1.08    1.90 
 -17   0   1   -2.57    3.61 
 -17   0   1   -9.50    6.68 
 -17   0   1   -1.77    3.97 
  17   0  -1   -3.39    2.13 
 -17   0   1    4.50    2.77 
  17   0  -1   -3.91    3.71 
  16   0  -1   -0.64    3.73 
 -16   0   1    7.94    5.32 
 -16   0   1    1.74    3.91 
  16   0  -1    2.34    3.44 
  16   0  -1   -0.59    2.25 
 -16   0   1    1.44    3.60 
  16   0  -1   -0.31    2.23 
 -16   0   1    1.37    2.64 
  15   0  -1   -0.12    2.64 
  15   0  -1   -0.33    2.86 
 -15   0   1    5.76    6.30 
  15   0  -1    4.58    3.55 
 -15   0   1    1.56    5.16 
 -15   0   1    3.74    3.22 
 -15   0   1   -4.24    3.42 
 -15   0   1    0.90    4.05 
  15   0  -1   -1.24    2.61 
  14   0  -1   -8.47    9.70 
  14   0  -1   -1.67    2.39 
 -14   0   1    1.56    3.71 
 -14   0   1    2.18    3.11 
  14   0  -1   15.34   11.82 
 -14   0   1   -7.03    6.58 
  14   0  -1    4.18    3.59 
 -14   0   1    1.55    7.57 
  14   0  -1    0.51    2.99 
 -14   0   1   -2.61    3.81 
  14   0  -1   -0.38    2.06 
 -14   0   1   -7.31    5.69 
 -13   0   1   -1.68    3.54 
  13   0  -1   -0.45    3.57 
  13   0  -1   -4.65    3.55 
  13   0  -1    1.02    4.92 
 -13   0   1   -6.07    3.10 
  13   0  -1   -0.09    2.01 
  13   0  -1   -2.50    2.66 
 -13   0   1   -7.81    3.84 
 -13   0   1    1.44    6.46 
 -13   0   1    6.19    5.10 
 -13   0   1    4.89    4.85 
 -13   0   1   14.92   18.35 
 -13   0   1  -10.00   10.30 
 -12   0   1    7.04    4.42 
  12   0  -1   -2.23    6.41 
 -12   0   1   -2.78   16.96 
  12   0  -1   -2.80    6.94 
 -12   0   1   -1.34    5.06 
  12   0  -1   -1.37    2.41 
  12   0  -1   -2.89    3.36 
 -12   0   1   -4.57    2.78 
 -12   0   1   13.62    7.53 
 -12   0   1    3.55    3.91 
  12   0  -1   -2.90    2.22 
 -12   0   1    8.73    8.02 
 -12   0   1    0.94   10.66 
  12   0  -1    2.00    3.93 
 -12   0   1    4.24    3.50 
 -11   0   1   -0.97    3.07 
  11   0  -1    1.90    2.69 
  11   0  -1   -0.40    7.39 
 -11   0   1   -9.12   11.04 
  11   0  -1    2.20    2.77 
 -11   0   1    0.64    3.63 
 -11   0   1   -1.79    7.69 
  11   0  -1    2.37    2.03 
 -11   0   1   -3.14    7.92 
 -11   0   1    2.25    2.92 
  11   0  -1    4.53    4.40 
  11   0  -1    2.86    5.00 
  11   0  -1    2.37    3.63 
 -11   0   1    3.70    6.78 
 -11   0   1    1.18    2.36 
 -11   0   1    4.43    5.80 
 -10   0   1    1.05    3.03 
  10   0  -1    0.94    1.75 
 -10   0   1    2.80    4.25 
  10   0  -1    2.42    3.50 
 -10   0   1    1.08    8.79 
 -10   0   1    7.73    6.08 
 -10   0   1   -2.10    2.88 
 -10   0   1   -4.37    4.16 
  10   0  -1   -2.01    3.63 
 -10   0   1    0.41    1.92 
  10   0  -1   -3.40    6.74 
 -10   0   1   -0.51    4.69 
 -10   0   1   -2.45    6.31 
  10   0  -1   -5.41    4.78 
  10   0  -1    1.55    2.16 
  10   0  -1   -1.48    2.47 
  10   0  -1    0.14    5.36 
 -10   0   1    1.00    9.85 
   9   0  -1    3.17    2.68 
  -9   0   1   -2.28    6.44 
   9   0  -1   -4.46    5.13 
  -9   0   1   -1.78    5.21 
  -9   0   1   -0.13    1.82 
  -9   0   1   -3.27    3.85 
  -9   0   1   -6.82    8.68 
   9   0  -1    2.30    3.01 
   9   0  -1    0.95    4.55 
   9   0  -1    0.50    3.51 
   9   0  -1    6.47    9.34 
   9   0  -1    3.12    1.95 
  -9   0   1   -3.11    4.77 
  -9   0   1   12.51    9.48 
   9   0  -1    1.48    1.86 
  -9   0   1    1.58    3.83 
  -9   0   1   23.03   13.45 
  -9   0   1   -2.06    2.54 
  -8   0   1   -3.39    3.36 
  -8   0   1   -1.19    3.21 
  -8   0   1    8.39    6.97 
   8   0  -1   -0.75    1.57 
  -8   0   1    3.34    6.00 
   8   0  -1    0.11    3.84 
  -8   0   1    1.63    4.31 
  -8   0   1    0.87    3.64 
  -8   0   1    1.23    1.87 
   8   0  -1   -0.68    3.52 
   8   0  -1    1.30    6.18 
  -8   0   1   -1.59    7.23 
   8   0  -1    0.92    1.94 
   8   0  -1    2.35    4.57 
   8   0  -1    0.76    2.27 
  -8   0   1   -3.34    2.38 
   7   0  -1   -1.10    4.89 
   7   0  -1    4.15    5.08 
   7   0  -1    6.06    4.13 
  -7   0   1    3.21    3.43 
  -7   0   1    2.76    5.17 
  -7   0   1   -0.10    6.33 
  -7   0   1    2.00    7.35 
   7   0  -1   -2.50    4.13 
  -7   0   1    3.08    4.12 
   6   0  -1    1.18    3.45 
   6   0  -1    2.45    4.08 
  -6   0   1   -5.52    6.06 
  -6   0   1    8.64    6.60 
  -6   0   1   -2.13    3.72 
   6   0  -1   -3.68    5.97 
  -6   0   1   -2.48    4.83 
   6   0  -1   -2.53    4.59 
  -6   0   1   -6.33    6.62 
   5   0  -1    0.39    3.56 
   5   0  -1    0.80    3.55 
   5   0  -1    0.17    2.65 
  -5   0   1    1.50    4.69 
   5   0  -1    6.02    5.67 
  -5   0   1   -0.22    3.74 
  -5   0   1    0.58    3.57 
  -5   0   1    2.49    6.95 
  -5   0   1    2.47    7.41 
   4   0  -1    0.40    3.82 
   4   0  -1   -1.95    2.66 
   4   0  -1   -0.61    2.81 
  -4   0   1   -4.14    3.39 
  -4   0   1    3.68    6.56 
   4   0  -1    0.97    3.25 
  -4   0   1   -1.37    3.53 
  -4   0   1    0.56    5.75 
  -3   0   1   -2.48    5.33 
   3   0  -1   -2.33    2.74 
  -3   0   1    1.88    3.04 
   3   0  -1    0.53    2.06 
  -3   0   1    7.36    7.22 
   3   0  -1   -0.79    2.84 
  -3   0   1    3.40    4.59 
   3   0  -1   -3.96    3.42 
  -3   0   1    2.92    2.79 
   2   0  -1    0.26    1.32 
  -2   0   1    0.03    1.81 
  -2   0   1   -0.14    1.42 
   2   0  -1   -0.01    1.68 
  -2   0   1    1.27    2.18 
  -2   0   1    0.01    3.35 
   2   0  -1    0.96    1.80 
   2   0  -1   -1.08    1.79 
  -2   0   1    0.22    3.04 
  -2   0   1    0.20    4.07 
  -1   0   1   -0.21    0.97 
   1   0  -1    0.14    1.11 
  -1   0   1    0.72    1.15 
  -1   0   1    1.01    0.88 
   1   0  -1    0.38    0.98 
  -1   0   1    1.40    1.98 
   1   0  -1   -1.03    1.96 
  -1   0   1    1.77    2.61 
  -1   0   1    0.69    2.26 
  -1   0   1    0.33    1.27 
   1   0  -1    0.01    0.95 
   0   0  -1    1.18    1.22 
   0   0  -1   -0.12    0.64 
   0   0   1   -0.82    1.28 
   0   0   1   -0.26    0.55 
   0   0   1    0.32    0.79 
   0   0   1   -0.33    1.49 
   0   0  -1    0.48    1.07 
   0   0  -1   -0.56    0.78 
   0   0   1   -1.48    1.96 
   0   0  -1    0.43    0.68 
   0   0   1   -0.81    1.71 
   0   0  -1    0.88    1.28 
   1   0   1    0.15    1.84 
  -1   0  -1    1.30    1.38 
   1   0   1    0.01    1.83 
   1   0   1   -0.85    2.36 
   1   0   1    1.67    1.15 
  -1   0  -1    0.54    1.28 
  -1   0  -1   -1.17    1.61 
   1   0   1   -0.43    1.32 
  -2   0  -1   -2.97    2.86 
  -2   0  -1    0.36    2.52 
   2   0   1    2.63    3.13 
   2   0   1   -2.75    4.01 
   2   0   1   -0.95    2.65 
  -2   0  -1    1.22    3.03 
   2   0   1   -0.10    1.92 
   3   0   1    6.97    5.73 
   3   0   1   -2.51    4.83 
   3   0   1   -0.35    3.72 
   3   0   1   -2.73    1.79 
  -3   0  -1    1.20    2.83 
  -3   0  -1    3.66    3.04 
  -3   0  -1    5.83    4.59 
  -3   0  -1   -2.14    3.86 
   3   0   1    2.10    3.01 
  -3   0  -1   -4.74    4.66 
  -4   0  -1   -2.32    3.40 
  -4   0  -1   -2.02    3.14 
  -4   0  -1   -1.00    5.18 
  -4   0  -1    1.41    4.12 
   4   0   1   16.46    6.48 
   4   0   1    1.28    2.96 
   4   0   1    4.40    6.23 
   4   0   1   -0.69    3.54 
  -4   0  -1    6.67    6.01 
  -5   0  -1    0.08    4.44 
   5   0   1    8.50    7.79 
   5   0   1   -0.55    3.29 
   5   0   1   -4.61    4.28 
  -5   0  -1    6.44    4.86 
   5   0   1    3.23    5.54 
  -5   0  -1    4.81    5.32 
  -5   0  -1   -2.92    4.10 
  -5   0  -1    1.94    6.02 
   6   0   1   -1.44    7.72 
  -6   0  -1   -3.23    4.32 
  -6   0  -1   -2.67    6.38 
   6   0   1    1.25    3.40 
   6   0   1   -0.60    4.01 
   6   0   1   -2.82    3.85 
  -6   0  -1    0.02    3.77 
  -6   0  -1    1.05    5.22 
  -6   0  -1   -2.77    4.82 
   7   0   1   -2.33    3.54 
   7   0   1    1.86    2.25 
  -7   0  -1   -6.54    5.67 
  -7   0  -1    7.75    5.58 
   7   0   1   -2.09    4.06 
  -7   0  -1   -8.12    7.71 
  -7   0  -1   -3.54    2.76 
   7   0   1   -1.18    6.23 
  -7   0  -1    1.26    3.35 
   7   0   1   -1.83    1.86 
   7   0   1    1.52    3.23 
   7   0   1    3.36    4.26 
   7   0   1   -1.91    2.08 
  -7   0  -1   -4.07    9.60 
  -7   0  -1   -1.26    1.70 
  -7   0  -1   -1.67    4.05 
   8   0   1   -3.41    4.06 
   8   0   1    0.52    1.74 
   8   0   1    0.74    3.38 
   8   0   1   -1.08    4.27 
   8   0   1   -3.58    4.75 
   8   0   1    3.76    9.47 
  -8   0  -1    1.33   12.77 
  -8   0  -1   -2.55    2.87 
  -8   0  -1   -2.81   11.93 
   8   0   1   -2.59    2.00 
  -8   0  -1   -2.26    2.58 
  -8   0  -1   -5.45    3.92 
   8   0   1   10.58    6.04 
   8   0   1   -0.29    2.48 
   8   0   1   -6.04    3.89 
  -8   0  -1   -3.05    4.21 
  -8   0  -1   -1.79    2.17 
  -8   0  -1   -1.89    4.39 
   9   0   1   -0.79    3.61 
   9   0   1   -3.32    8.66 
  -9   0  -1    9.64   10.26 
   9   0   1   -1.59    2.01 
   9   0   1    0.36    4.15 
   9   0   1    1.94    3.30 
  -9   0  -1   14.54   11.27 
   9   0   1   -6.98    4.36 
  -9   0  -1    0.63    1.96 
  -9   0  -1   -6.68    6.46 
   9   0   1   -2.94    5.22 
  -9   0  -1    3.05    3.46 
   9   0   1   -2.38    6.31 
   9   0   1   -2.23    1.81 
  -9   0  -1   -2.47    4.35 
   9   0   1   -0.42    2.35 
  -9   0  -1    2.10    3.09 
  -9   0  -1    1.17    5.41 
 -10   0  -1    3.63    6.08 
  10   0   1  -11.41   11.12 
  10   0   1   -4.21    5.98 
  10   0   1    2.71    2.88 
 -10   0  -1    0.43    3.09 
 -10   0  -1   -4.04    3.49 
  10   0   1   -5.16    2.88 
 -10   0  -1   -4.39    4.12 
  10   0   1   -2.04    3.46 
 -10   0  -1   -1.08    2.86 
  10   0   1   -1.20    1.65 
  10   0   1   -1.69    5.81 
 -10   0  -1    4.50    6.73 
 -10   0  -1   -2.22   10.91 
 -10   0  -1    3.54    2.68 
  10   0   1    0.10    3.77 
 -10   0  -1    0.72    8.12 
  11   0   1   -0.36    4.45 
 -11   0  -1    1.22    2.22 
 -11   0  -1    3.08    4.53 
  11   0   1   -1.40    2.36 
 -11   0  -1   -0.32    8.09 
  11   0   1   -1.43    5.49 
  11   0   1    5.68   12.09 
  11   0   1    4.67    2.87 
 -11   0  -1   -0.90    4.94 
  11   0   1    2.80    5.30 
  11   0   1    1.30    2.88 
 -11   0  -1    5.53    4.27 
 -11   0  -1    1.82    3.72 
 -11   0  -1   -5.32    7.85 
 -11   0  -1   -2.53    6.04 
  11   0   1   -5.92    4.89 
 -12   0  -1    5.80    4.29 
  12   0   1    0.97    2.17 
 -12   0  -1    7.09   16.15 
  12   0   1    4.39    2.92 
 -12   0  -1    4.75    5.22 
  12   0   1   -4.57    7.37 
 -12   0  -1   -7.84    9.05 
  12   0   1   -9.50    9.78 
 -12   0  -1   -3.05    5.08 
  12   0   1    0.84    3.69 
 -12   0  -1   -2.21    2.42 
  12   0   1    1.58    2.76 
 -12   0  -1    6.95    4.10 
 -13   0  -1   -1.16    2.31 
  13   0   1   -1.87    3.74 
  13   0   1    2.02    6.99 
 -13   0  -1   -3.32    5.54 
 -13   0  -1   -7.55    4.30 
  13   0   1   12.89   12.25 
  13   0   1    2.75    2.67 
 -13   0  -1   11.85   11.48 
  13   0   1    6.07    3.01 
 -13   0  -1   -4.93    3.76 
 -13   0  -1    0.55    3.96 
 -13   0  -1   -1.73   15.03 
  13   0   1    2.20    3.56 
  14   0   1    5.77    4.58 
 -14   0  -1    6.64    5.05 
  14   0   1    6.26    3.19 
 -14   0  -1   -1.13    2.57 
 -14   0  -1   -6.14    6.00 
  14   0   1    2.66    3.75 
 -14   0  -1    1.55    4.41 
 -14   0  -1    5.63    4.14 
  14   0   1    5.00    3.19 
  15   0   1    3.29    3.92 
 -15   0  -1    8.64    8.07 
  15   0   1   -0.04    2.45 
  15   0   1   -4.54    3.89 
 -15   0  -1    6.43    4.27 
 -15   0  -1   -4.44    4.27 
 -15   0  -1   -0.27    2.34 
 -15   0  -1    5.62    4.44 
  15   0   1   -1.81    2.52 
 -16   0  -1    1.48    5.30 
  16   0   1    2.12    2.43 
  16   0   1    0.34    2.79 
 -16   0  -1    1.43    3.63 
 -16   0  -1    3.84    3.92 
 -16   0  -1    0.82    3.62 
  16   0   1   -1.12    1.86 
 -16   0  -1   -4.04    2.64 
 -17   0  -1   -4.12    6.05 
 -17   0  -1   -0.14    3.68 
  17   0   1    3.51    2.25 
 -17   0  -1    0.35    1.85 
  17   0   1   -0.54    1.72 
  17   0   1   -6.47    3.35 
 -18   0  -1   -2.66    3.94 
  18   0   1    1.07    1.89 
 -18   0  -1    3.04    3.17 
  18   0   1    0.83    1.47 
  18   1  -1    8.17    2.78 
 -18  -1   1    0.41    4.52 
  18  -1  -1    4.77    2.20 
 -18   1   1    5.16    2.77 
 -18   1   1    3.01    3.60 
  18  -1  -1   11.86    3.73 
  18   1  -1    8.30    3.42 
 -18  -1   1   -0.46    3.13 
 -18  -1   1    4.88    3.53 
 -18  -1   1    4.46    2.41 
 -18   1   1   10.32    5.79 
  18   1  -1    3.15    2.22 
 -18   1   1    3.24    3.48 
  18  -1  -1    4.01    2.14 
 -17  -1   1    4.20    5.28 
  17  -1  -1   -0.60    1.70 
  17   1  -1   -0.69    2.88 
 -17  -1   1    3.31    3.86 
  17  -1  -1   -0.58    1.92 
  17  -1  -1    5.27    3.27 
  17   1  -1   -3.73    2.66 
 -17   1   1   -1.06    4.65 
 -17  -1   1    2.07    2.07 
 -17   1   1   -4.65    4.15 
 -17   1   1    3.06    2.42 
  17  -1  -1    2.06    3.15 
 -17   1   1   -0.34    3.36 
 -17  -1   1    5.42    3.92 
  17   1  -1    0.90    1.89 
 -16   1   1    0.12    3.61 
 -16   1   1    3.50    5.37 
 -16  -1   1   -5.35    4.88 
  16  -1  -1   -1.92    2.19 
  16  -1  -1   -2.65    3.95 
  16  -1  -1   -1.92    3.41 
  16   1  -1    1.69    2.01 
 -16  -1   1   -4.23    2.87 
 -16  -1   1   11.20    4.72 
  16   1  -1    0.01    2.29 
  16   1  -1   -7.32    4.22 
 -16   1   1    2.40    5.14 
 -16   1   1    0.55    2.57 
  16  -1  -1    0.11    2.22 
 -16  -1   1    5.96    5.28 
  15  -1  -1    0.29    1.89 
  15   1  -1   -1.26    2.56 
 -15   1   1  -10.94    6.70 
 -15   1   1    1.14    4.36 
  15   1  -1    0.32    3.45 
 -15  -1   1    1.18    6.59 
  15  -1  -1    0.48    2.75 
 -15   1   1   -4.13    3.73 
  15  -1  -1    1.58    3.59 
 -15  -1   1    1.60    3.51 
  15  -1  -1    4.05    2.90 
 -15  -1   1   -3.79    3.92 
 -15  -1   1   -3.10    2.84 
 -15  -1   1    6.73    4.47 
  15   1  -1   -1.42    2.34 
 -15   1   1   -1.31    2.69 
 -14  -1   1    2.43    2.79 
  14   1  -1   -0.56    2.98 
 -14  -1   1    6.23    4.74 
 -14   1   1    2.93    3.85 
  14   1  -1    4.09    2.36 
  14  -1  -1  -10.44    8.95 
 -14   1   1    6.64    3.99 
  14   1  -1    5.33    2.55 
 -14   1   1    6.87    3.41 
  14  -1  -1   -7.20   10.86 
 -14  -1   1   -0.74    9.57 
 -14   1   1    5.89    6.02 
  14   1  -1    2.48    4.91 
 -14   1   1   11.44    6.65 
 -14  -1   1    3.39    6.87 
  14   1  -1    2.08    3.41 
 -14  -1   1    0.90    3.57 
 -14  -1   1   -2.64    3.63 
  14   1  -1    9.09    8.98 
 -14  -1   1   -0.24   11.15 
  14  -1  -1    2.71    1.93 
  14  -1  -1    0.54    2.49 
 -14   1   1   12.62   10.87 
  14  -1  -1   -4.59    3.90 
  14  -1  -1    2.28    4.29 
 -13  -1   1    4.74    3.19 
  13  -1  -1    9.33    9.03 
 -13   1   1    3.56    7.78 
  13   1  -1    7.86    4.44 
  13  -1  -1   10.16    4.31 
  13   1  -1    6.07    2.67 
 -13  -1   1   23.56   18.43 
  13  -1  -1    7.42    2.98 
  13   1  -1    1.11    5.66 
  13  -1  -1    9.68    3.14 
  13  -1  -1    8.31    4.96 
 -13  -1   1    1.80    3.93 
  13  -1  -1   15.12   10.06 
 -13  -1   1   14.24    5.18 
 -13   1   1    9.74    3.24 
 -13  -1   1    6.90    5.74 
 -13  -1   1    9.95    5.53 
  13   1  -1    6.39    2.59 
 -13   1   1   12.99    4.36 
  13   1  -1    7.56    8.88 
 -13  -1   1    0.83    9.48 
  13   1  -1    6.71    3.82 
 -13   1   1   -2.31    4.91 
 -13   1   1   10.62    5.27 
 -13   1   1    9.36    4.37 
 -13   1   1   13.86   13.61 
  12   1  -1    6.89    2.81 
  12   1  -1    9.11    6.65 
 -12   1   1   16.44    8.48 
  12  -1  -1    6.12    3.08 
 -12  -1   1   12.20    5.69 
 -12   1   1    4.22    3.77 
  12   1  -1    3.13    3.55 
 -12  -1   1    5.43    7.08 
 -12   1   1    0.93    3.07 
 -12  -1   1    9.34    3.62 
  12   1  -1    2.81    2.75 
  12  -1  -1    8.23    3.19 
 -12   1   1   -0.72    6.60 
 -12   1   1   11.51    6.04 
 -12  -1   1    7.92    3.17 
 -12   1   1    5.19    3.87 
  12  -1  -1    5.18    2.07 
 -12   1   1    3.70    2.49 
  12   1  -1   11.85    3.79 
  12  -1  -1  -11.34   13.49 
  12  -1  -1    6.38    4.63 
 -12   1   1   35.64   21.52 
 -12  -1   1   15.43   10.20 
 -12  -1   1    5.81   10.37 
  12  -1  -1    0.25    5.39 
 -12  -1   1    7.67    5.64 
 -12   1   1    9.54    9.60 
  12  -1  -1    4.73    6.35 
 -12  -1   1    6.26    4.36 
 -11  -1   1    1.01   14.49 
 -11   1   1    9.96   13.51 
  11  -1  -1   -0.25    4.46 
  11  -1  -1    0.95    1.78 
  11   1  -1    5.14    2.34 
  11   1  -1    2.30    2.85 
  11   1  -1   -3.51    5.77 
  11  -1  -1    0.70    3.06 
 -11   1   1   -3.21    7.25 
  11   1  -1   -5.44    6.63 
  11   1  -1    2.05    3.24 
  11   1  -1   12.93    8.15 
 -11  -1   1   -5.71    6.23 
 -11  -1   1    2.39    2.87 
 -11  -1   1    5.37    3.29 
 -11   1   1    0.53    4.83 
  11  -1  -1    2.17    4.67 
 -11  -1   1    6.53    4.76 
 -11   1   1    6.62    4.24 
 -11  -1   1   12.41    9.72 
 -11  -1   1    4.84    6.27 
 -11   1   1    5.38    2.66 
 -11  -1   1   -1.71    2.16 
  11   1  -1   -0.17    2.31 
 -11   1   1   13.18    7.03 
  11  -1  -1   14.51   11.89 
  11  -1  -1    0.62    1.98 
 -11   1   1   15.63   13.45 
  11  -1  -1    2.18    4.12 
 -11  -1   1    3.02    4.67 
 -11   1   1    3.28    2.97 
 -10  -1   1   54.86    6.63 
 -10  -1   1   54.60   13.47 
  10   1  -1   63.73   13.80 
 -10  -1   1   53.20   16.28 
  10   1  -1   60.44    7.52 
 -10  -1   1   47.51    7.53 
 -10   1   1   54.82    5.46 
  10   1  -1   60.98   13.61 
 -10   1   1   51.32   15.65 
  10  -1  -1   52.59   13.24 
 -10   1   1   37.17    8.96 
  10  -1  -1   50.45    5.21 
 -10  -1   1   58.34    6.82 
  10  -1  -1   62.18    7.22 
  10  -1  -1   46.63    7.57 
  10  -1  -1   49.38    4.98 
 -10  -1   1   53.91    5.33 
 -10   1   1   63.74    6.90 
 -10  -1   1   21.14   15.91 
  10   1  -1   54.03    5.26 
 -10   1   1   65.39    9.03 
  10   1  -1   59.43   15.55 
  10   1  -1   51.88    6.30 
  10   1  -1   41.05   10.79 
 -10  -1   1   56.58   18.04 
 -10   1   1   59.89   13.64 
 -10   1   1   45.07   16.41 
 -10  -1   1   46.57    9.98 
  10  -1  -1   57.40   18.41 
  10  -1  -1   41.94    5.58 
  10  -1  -1   53.69   13.20 
 -10   1   1   57.15    7.44 
 -10  -1   1   48.41    8.56 
 -10   1   1   52.20   14.93 
  10   1  -1   49.03    5.15 
  -9   1   1   27.25    5.70 
   9  -1  -1   24.48    7.09 
   9   1  -1   23.66    9.80 
  -9   1   1   24.68    9.37 
  -9   1   1   26.89    5.22 
   9  -1  -1   22.89    8.83 
  -9  -1   1   21.57    8.97 
  -9  -1   1   25.37    4.38 
   9  -1  -1   24.01    4.88 
   9   1  -1   19.58    7.91 
  -9  -1   1   16.56    5.22 
   9   1  -1   22.86    7.68 
  -9  -1   1   22.67    6.27 
   9  -1  -1   19.64   10.80 
  -9  -1   1   21.77    3.65 
  -9  -1   1   20.61    7.95 
  -9  -1   1   14.18    9.52 
  -9   1   1   29.22   12.94 
   9   1  -1   26.94    8.73 
   9   1  -1   20.89    3.45 
  -9   1   1   21.51    9.50 
  -9  -1   1   16.90   11.28 
   9   1  -1   18.54    3.79 
  -9   1   1   32.65    4.91 
  -9  -1   1   27.74    4.57 
  -9   1   1   24.65   10.44 
   9  -1  -1   19.14    3.35 
  -9  -1   1   17.47   12.85 
   9  -1  -1   24.70    7.44 
  -9   1   1   22.43    7.99 
   9   1  -1   26.77    3.77 
   9  -1  -1   17.07    5.05 
  -9  -1   1   19.49    4.22 
   9  -1  -1   18.37    3.69 
   9   1  -1   29.50    5.14 
  -9   1   1   24.29   11.07 
  -8  -1   1   20.53    4.39 
  -8  -1   1   25.76    8.57 
  -8  -1   1   19.00    5.84 
   8   1  -1   18.13    3.05 
  -8   1   1   21.46    9.70 
   8  -1  -1   20.76    7.46 
   8  -1  -1    9.15    3.72 
  -8  -1   1   10.94    8.74 
   8  -1  -1   19.31    6.97 
  -8   1   1   27.55    8.85 
   8   1  -1   19.07    7.55 
  -8   1   1   32.32    6.00 
  -8   1   1   26.60    4.43 
  -8  -1   1   18.95    3.08 
   8  -1  -1   26.32    7.12 
   8  -1  -1   20.81    3.05 
   8   1  -1   21.33    7.86 
  -8   1   1   19.00    7.34 
  -8  -1   1   31.45   15.33 
   8   1  -1   20.05    7.34 
  -8  -1   1   18.68    5.28 
  -8   1   1   13.39    6.90 
   8  -1  -1   25.25   11.00 
   8  -1  -1   20.07    3.38 
  -8  -1   1   17.60   12.45 
  -8   1   1   24.82    4.30 
   8   1  -1   14.78    2.94 
  -8   1   1   19.83    8.89 
   8  -1  -1   15.56    3.48 
   8   1  -1   20.46    6.73 
   8   1  -1   20.83    3.28 
  -8   1   1   16.16    3.54 
  -8  -1   1   14.39    4.42 
   7  -1  -1  122.43   12.02 
  -7  -1   1  120.88   15.41 
  -7   1   1  121.36   19.81 
   7  -1  -1  130.04   20.36 
   7  -1  -1   90.66   18.79 
   7  -1  -1  119.10   14.32 
  -7  -1   1  103.16   11.21 
  -7  -1   1   99.09   15.73 
  -7   1   1  103.93   18.49 
  -7   1   1  125.68   15.71 
  -7   1   1  113.32   16.61 
  -7  -1   1  101.61   20.51 
   7   1  -1  113.28   14.05 
   7  -1  -1  115.50   14.29 
   7   1  -1  126.47   15.42 
   7   1  -1   96.91   14.89 
  -7  -1   1   95.20   18.16 
   7   1  -1  107.83   13.58 
  -6   1   1   11.67    5.57 
  -6  -1   1    7.80    8.79 
  -6  -1   1    6.50    5.77 
  -6   1   1    9.31    4.87 
  -6   1   1   17.23    8.99 
  -6   1   1    7.04    6.18 
   6  -1  -1    6.36    6.14 
  -6  -1   1   10.30    4.22 
   6  -1  -1   12.72    5.63 
   6  -1  -1    9.95    3.40 
  -6  -1   1    8.71    5.15 
   6  -1  -1    9.54    8.81 
   6   1  -1    5.19    4.96 
   6   1  -1    9.52    3.99 
   6   1  -1    5.98    3.89 
   6   1  -1   13.69    5.51 
   6  -1  -1   14.81    5.74 
  -6  -1   1    9.60    9.86 
   5  -1  -1  874.11   42.27 
   5  -1  -1  910.97   32.30 
  -5   1   1  885.48   35.80 
   5   1  -1  945.10   35.75 
  -5  -1   1  836.74   38.67 
  -5  -1   1  785.16   45.58 
  -5  -1   1  848.36   32.89 
   5   1  -1  926.26   33.43 
  -5   1   1  769.09   36.96 
   5   1  -1  824.50   30.75 
  -5  -1   1  794.98   43.60 
   5  -1  -1  874.67   25.44 
   5  -1  -1  901.76   32.35 
  -5  -1   1  836.27   25.95 
  -5   1   1  765.81   38.88 
   5   1  -1  900.26   37.46 
   5  -1  -1  781.72   41.74 
  -5   1   1  913.29   34.46 
   4  -1  -1  122.19   10.71 
  -4  -1   1  109.85   13.46 
   4   1  -1  113.07   11.89 
  -4   1   1  107.16   12.57 
  -4   1   1   98.70   12.45 
   4   1  -1  109.77   10.41 
   4  -1  -1  103.25   12.71 
   4  -1  -1  106.38   10.31 
  -4  -1   1  112.23   16.50 
  -4  -1   1  105.70   11.01 
   4   1  -1  108.66   10.55 
  -4   1   1  111.38   11.43 
  -4   1   1  105.32   10.90 
   4  -1  -1   86.47   13.50 
  -4  -1   1   94.21   14.84 
  -4  -1   1  105.81    7.99 
  -3   1   1   15.96    4.59 
   3   1  -1   15.09    3.91 
  -3   1   1   11.33    5.01 
   3  -1  -1   17.07    3.74 
  -3  -1   1   11.09    6.01 
   3  -1  -1   11.91    5.39 
  -3   1   1   12.40    3.76 
  -3   1   1   17.04    5.37 
  -3  -1   1   15.02    2.62 
   3  -1  -1   14.09    3.94 
  -3  -1   1    7.72    3.93 
  -3   1   1    9.40    3.74 
   3   1  -1   20.27    4.77 
   3   1  -1   13.87    3.93 
  -3  -1   1   10.06    6.20 
   3  -1  -1    8.24    4.04 
   3   1  -1   16.42    3.83 
  -3  -1   1   14.15    4.03 
  -2  -1   1   70.23   11.50 
   2   1  -1   88.86    6.67 
  -2   1   1   76.96    8.33 
   2  -1  -1   81.24    5.48 
   2  -1  -1   91.18    7.03 
  -2   1   1   90.37    7.75 
  -2  -1   1   88.17    7.27 
  -2  -1   1   87.33    4.25 
  -2  -1   1   91.28    9.24 
  -2  -1   1   75.31    5.15 
   2   1  -1   94.95    6.73 
  -2   1   1  100.37    7.79 
  -2   1   1   87.53    8.03 
   2  -1  -1   88.40    8.23 
  -2  -1   1   64.77   10.80 
   2   1  -1   79.93    4.23 
   2   1  -1   98.35    9.31 
   2   1  -1   75.83    5.24 
   1  -1  -1   26.78    3.49 
   1  -1  -1   32.38    4.09 
  -1  -1   1   27.65    6.06 
  -1   1   1   25.08    3.70 
  -1  -1   1   34.01    3.78 
  -1  -1   1   29.63    4.90 
   1   1  -1   31.71    2.73 
   1   1  -1   29.83    3.38 
  -1  -1   1   27.79    6.84 
   1  -1  -1   32.93    4.29 
  -1  -1   1   36.00    2.84 
  -1   1   1   27.61    4.34 
   1   1  -1   33.84    2.90 
  -1  -1   1   14.77    4.35 
   1   1  -1   28.36    3.24 
   1  -1  -1   31.13    4.49 
  -1   1   1   36.08    4.22 
  -1   1   1   27.37    4.32 
  -1  -1   1   22.90    5.99 
   0  -1   1  189.17   11.84 
   0  -1  -1  237.49   10.72 
   0  -1  -1  252.10   12.16 
   0  -1  -1  253.09   11.76 
   0   1   1  192.04   10.54 
   0  -1   1  202.00   13.05 
   0  -1   1  220.27   14.24 
   0  -1   1  188.86    8.25 
   0   1   1  181.89    9.38 
   0   1   1  229.48    9.07 
   0  -1   1  194.45   11.49 
   0   1   1  241.65   10.56 
   0  -1   1  221.82   15.27 
   0  -1  -1  243.11   10.05 
   0  -1  -1  229.92    9.87 
   1  -1   1   23.79    6.46 
   1   1   1   27.39    4.33 
   1   1   1   26.92    3.95 
  -1  -1  -1   24.89    4.98 
   1  -1   1   26.82    3.84 
   1   1   1   32.09    4.65 
  -1   1  -1   31.23    3.90 
   1  -1   1   24.88    3.25 
  -1  -1  -1   15.98    4.27 
  -1   1  -1   22.97    3.46 
  -1  -1  -1   27.45    4.50 
  -1  -1  -1   26.40    5.37 
   1  -1   1   13.49    6.64 
  -1   1  -1   24.01    3.40 
  -1   1  -1   20.42    4.39 
   1  -1   1   24.73    3.78 
   1   1   1   29.59    5.42 
   1  -1   1   22.48    4.83 
  -2   1  -1  246.70    9.60 
  -2   1  -1  238.23   15.70 
  -2   1  -1  228.61   12.38 
   2   1   1  276.12   15.77 
  -2  -1  -1  246.63   16.34 
  -2  -1  -1  236.69   17.94 
  -2   1  -1  245.67    9.64 
   2  -1   1  243.00   11.98 
   2  -1   1  216.75    9.14 
  -2  -1  -1  233.73   13.79 
  -2   1  -1  210.57   14.09 
   2  -1   1  251.39   20.33 
   2   1   1  258.20   14.16 
   2   1   1  257.05   13.89 
  -2  -1  -1  219.14   16.24 
   2  -1   1  217.36   12.60 
   2   1   1  260.87   16.87 
   3   1   1  110.31   11.18 
   3   1   1  115.67   12.81 
   3  -1   1   99.68    9.11 
  -3   1  -1   96.19    7.24 
  -3   1  -1  101.85   11.35 
   3  -1   1  121.63   15.34 
   3  -1   1   99.21   16.92 
   3  -1   1  107.73   10.69 
  -3  -1  -1  107.03   12.59 
   3  -1   1   87.76    6.81 
   3   1   1  117.78   13.35 
  -3  -1  -1  118.89   14.77 
   3   1   1  104.90    9.85 
  -3   1  -1  110.01    9.55 
  -3  -1  -1  100.16    9.83 
  -3  -1  -1  114.95   11.18 
  -3   1  -1   94.50   10.71 
   4   1   1   13.53    5.00 
   4  -1   1   19.57    8.50 
   4   1   1   29.44    8.62 
  -4  -1  -1   18.57    6.25 
   4   1   1   19.05    6.10 
  -4   1  -1   14.57    4.75 
   4  -1   1   14.33    4.56 
   4  -1   1   16.71    4.28 
  -4  -1  -1   16.96    5.23 
  -4  -1  -1   11.41    6.53 
   4  -1   1   11.47    4.32 
  -4   1  -1   13.33    4.47 
  -4  -1  -1    8.44    6.07 
  -4   1  -1   19.63    6.81 
  -4   1  -1   14.00    6.00 
   4  -1   1   17.72    9.14 
  -4  -1  -1   16.51    7.55 
   4   1   1   17.96    6.20 
  -5   1  -1    2.86    4.74 
  -5  -1  -1    1.99    7.49 
   5   1   1    4.19    3.80 
   5   1   1   10.70    6.26 
  -5  -1  -1    0.52    3.85 
   5   1   1   -1.06    5.87 
  -5   1  -1    3.74    4.18 
   5  -1   1   -0.67    9.46 
   5  -1   1    2.86    5.66 
  -5  -1  -1    4.28    3.95 
  -5  -1  -1    3.48    4.96 
  -5   1  -1    0.24    3.73 
   5  -1   1   -1.14    5.03 
  -5   1  -1    4.40    5.06 
  -5  -1  -1   -0.73    4.82 
   5   1   1    3.96    3.68 
   5  -1   1    0.03    3.37 
   5  -1   1    0.83    3.24 
  -6   1  -1  510.60   29.40 
   6  -1   1  560.02   33.09 
   6   1   1  444.96   30.30 
   6   1   1  493.60   28.69 
  -6  -1  -1  514.90   30.42 
   6  -1   1  538.06   41.58 
   6   1   1  503.87   36.02 
  -6  -1  -1  478.33   35.78 
  -6  -1  -1  493.75   29.51 
  -6  -1  -1  476.18   40.01 
  -6   1  -1  493.58   36.09 
   6  -1   1  526.36   26.17 
  -6   1  -1  459.05   24.91 
  -6   1  -1  500.55   34.70 
  -6  -1  -1  481.61   31.05 
   6  -1   1  516.53   28.62 
  -7  -1  -1  339.35   33.54 
   7  -1   1  308.75   10.92 
  -7  -1  -1  335.73   36.80 
  -7   1  -1  331.55   10.95 
  -7  -1  -1  468.56   16.44 
   7   1   1  380.32   29.59 
   7  -1   1  266.31   12.06 
  -7   1  -1  375.96   34.40 
  -7  -1  -1  381.86   15.11 
  -7  -1  -1  340.76   26.83 
   7   1   1  380.53   34.00 
   7  -1   1  425.01   15.67 
   7  -1   1  364.96   26.40 
   7  -1   1  370.91   16.22 
   7   1   1  302.28   12.75 
  -7   1  -1  488.67   20.19 
   7   1   1  356.78   27.23 
   7   1   1  303.53   10.89 
  -7  -1  -1  405.17   18.52 
   7  -1   1  368.79   37.25 
   7  -1   1  368.63   11.49 
   7   1   1  398.46   31.15 
  -7   1  -1  286.73   20.18 
   7  -1   1  356.86   28.58 
  -7  -1  -1  391.25   28.11 
   7   1   1  339.70   11.46 
  -7  -1  -1  326.18   11.12 
  -7  -1  -1  329.73   27.14 
  -7   1  -1  327.64   26.22 
  -7   1  -1  443.21   34.46 
   7  -1   1  379.18   24.10 
   7  -1   1  324.75   15.54 
  -7   1  -1  344.83   33.85 
   8  -1   1  186.48    9.04 
   8   1   1  150.80    8.34 
   8  -1   1  184.53   15.25 
  -8  -1  -1  165.62   21.00 
   8   1   1  182.63   11.98 
  -8  -1  -1  155.47   24.91 
   8  -1   1  164.43   27.12 
  -8  -1  -1  168.14    8.63 
  -8   1  -1  177.21   27.32 
  -8  -1  -1  152.28   10.86 
   8  -1   1  169.14   12.29 
   8   1   1  190.66   22.06 
   8  -1   1  184.84   12.69 
  -8   1  -1  183.04   11.51 
  -8  -1  -1  201.18   14.19 
   8  -1   1  182.75   20.53 
   8   1   1  165.22    8.74 
   8   1   1  189.80   22.71 
  -8  -1  -1  183.40   21.79 
   8   1   1  200.90   27.55 
  -8   1  -1  179.02   25.86 
  -8  -1  -1  151.46   26.17 
   8  -1   1  168.01    8.58 
   8   1   1  167.47   11.88 
  -8   1  -1  232.28   26.41 
   8   1   1  172.29   21.97 
  -8   1  -1  243.64   15.44 
  -8  -1  -1  222.30   12.53 
  -8  -1  -1  182.98   11.25 
   8  -1   1  173.20   16.69 
  -8   1  -1  174.78    8.62 
   8  -1   1  196.76   22.79 
   8  -1   1  129.96    9.03 
   8   1   1  161.68   10.12 
  -8   1  -1  180.77   21.13 
   8  -1   1  225.40   17.78 
  -9  -1  -1   14.04    4.64 
   9  -1   1   22.19    5.53 
  -9   1  -1   20.14   10.14 
   9  -1   1   12.08    5.63 
  -9   1  -1   16.05    3.32 
  -9   1  -1   20.05    6.28 
   9   1   1   22.63   12.11 
   9   1   1   16.86    3.78 
   9   1   1   14.79    7.96 
  -9  -1  -1   15.22    3.37 
  -9   1  -1   19.96   12.42 
  -9  -1  -1   28.93   13.58 
   9  -1   1   10.59    3.15 
  -9   1  -1   12.18    3.94 
  -9  -1  -1   18.41    4.77 
  -9   1  -1   19.62   12.11 
   9   1   1   22.97    9.37 
   9  -1   1    3.13    9.23 
   9  -1   1   20.16    9.09 
  -9  -1  -1   20.37   10.11 
   9   1   1   14.83    4.04 
   9  -1   1   14.18    6.38 
   9  -1   1   14.81    5.13 
   9   1   1   18.02    4.65 
  -9  -1  -1   14.95   12.40 
   9   1   1   23.88   10.08 
  -9   1  -1   10.69    7.55 
  -9  -1  -1    8.32    5.05 
   9   1   1   10.44    2.90 
   9  -1   1   27.18    8.35 
  -9  -1  -1   10.85    7.06 
  -9  -1  -1   15.00    4.19 
  -9   1  -1   19.02    4.98 
   9  -1   1   15.33    3.09 
   9   1   1   17.34    5.35 
   9  -1   1   12.81    2.95 
 -10   1  -1   -4.30    7.66 
 -10   1  -1    6.94    5.60 
 -10   1  -1    0.23    7.72 
 -10  -1  -1    0.69    3.00 
  10  -1   1    4.35    5.05 
  10  -1   1    2.01    2.04 
 -10   1  -1    5.04    8.09 
 -10   1  -1   -5.32    4.07 
  10  -1   1   -0.31    5.22 
  10   1   1   11.21   10.53 
 -10  -1  -1    1.93    4.32 
 -10  -1  -1   -6.97   10.44 
  10   1   1    4.72    3.71 
 -10   1  -1    5.32    4.45 
 -10  -1  -1    4.28    4.67 
 -10  -1  -1    8.00    7.06 
  10  -1   1    3.01    4.32 
  10  -1   1   -3.42    3.04 
  10  -1   1   -2.99    8.38 
  10   1   1   10.02    7.56 
  10  -1   1   -4.92    4.86 
 -10  -1  -1    7.31    5.72 
 -10  -1  -1    0.47    2.97 
  10  -1   1    3.81    2.52 
  10   1   1    5.72    6.70 
  10   1   1    2.64    3.20 
  10   1   1    3.71    2.29 
  10   1   1    6.29    2.29 
  10   1   1    1.14    5.23 
  10   1   1    4.69    3.46 
  10  -1   1    5.29    3.58 
 -10   1  -1    1.63    2.30 
  10  -1   1   -2.08    5.80 
 -10  -1  -1    2.32    2.46 
  11  -1   1   43.25    5.32 
  11  -1   1   44.46   14.36 
  11  -1   1   32.84    4.76 
  11   1   1   33.37    4.60 
  11   1   1   43.19    5.63 
 -11  -1  -1   39.97    5.38 
 -11  -1  -1   30.80   12.57 
 -11  -1  -1   27.95   11.43 
 -11  -1  -1   38.72    7.09 
  11   1   1   45.26    7.48 
  11   1   1   28.35   11.76 
 -11   1  -1   26.18   16.79 
 -11  -1  -1   47.08    7.24 
 -11  -1  -1   58.06   23.89 
 -11   1  -1   47.17   20.99 
  11  -1   1   31.08    8.02 
  11   1   1   36.33    7.54 
 -11  -1  -1   43.15    8.94 
 -11  -1  -1   34.85   18.56 
 -11   1  -1   51.63    7.64 
  11  -1   1   32.75   11.54 
 -11   1  -1   47.93    7.82 
  11   1   1   39.30   13.57 
 -11   1  -1   39.29    5.15 
 -11   1  -1   53.26    9.44 
 -11  -1  -1   32.16    6.63 
 -11   1  -1   41.54   13.19 
  11  -1   1   34.33    5.72 
  11  -1   1   39.57    7.13 
  11   1   1   38.36    5.89 
 -12   1  -1   11.77   12.78 
 -12   1  -1   24.46    6.26 
 -12  -1  -1  -11.02   16.02 
  12   1   1   10.82    3.00 
 -12  -1  -1   11.59    6.60 
 -12  -1  -1   12.51    4.99 
 -12   1  -1   10.50    5.25 
  12   1   1   18.43   10.98 
  12  -1   1    7.64    2.95 
 -12  -1  -1    9.25    4.22 
  12   1   1   15.35    3.94 
 -12   1  -1   17.35    7.39 
  12  -1   1   12.70    4.45 
  12  -1   1   17.77   10.47 
  12   1   1   12.04    4.30 
  12  -1   1   15.19    5.69 
 -12  -1  -1   11.46   11.84 
 -12   1  -1    5.38    2.94 
  12   1   1   19.60   10.82 
 -12  -1  -1    9.64    3.54 
  12   1   1   13.34    5.09 
 -12   1  -1   12.00    4.70 
  12  -1   1   20.06    3.85 
  12  -1   1   11.47    4.62 
 -12  -1  -1   18.58    5.78 
  12  -1   1   24.51   12.67 
 -13   1  -1   14.36    3.77 
  13  -1   1    7.32    3.93 
  13   1   1   16.24    5.16 
  13  -1   1   11.22    2.78 
  13   1   1   17.72   10.90 
 -13  -1  -1    6.88    2.86 
 -13  -1  -1    9.34    5.57 
  13   1   1   13.61    3.93 
  13  -1   1   13.02    3.66 
 -13  -1  -1   20.11   11.84 
 -13   1  -1   11.10    5.53 
 -13   1  -1   12.95    5.53 
 -13  -1  -1   24.77   20.92 
 -13  -1  -1    2.80    5.23 
  13  -1   1    9.52    7.42 
  13  -1   1    5.77    8.58 
 -13  -1  -1   10.75    4.71 
  13   1   1    9.83    3.12 
  13  -1   1    8.89    3.79 
  13   1   1   20.34    5.25 
 -13  -1  -1    2.92    3.90 
  13   1   1    8.35    9.22 
 -13   1  -1   13.43    4.72 
 -13   1  -1   13.08    5.41 
 -13   1  -1   13.85   15.95 
  14   1   1    1.62    2.66 
 -14   1  -1    2.70    4.35 
 -14   1  -1    7.49    3.20 
 -14  -1  -1   -9.53    6.74 
 -14  -1  -1   -2.74    2.45 
  14  -1   1    5.97    4.09 
 -14  -1  -1    3.67    3.86 
  14  -1   1    5.15    4.41 
 -14   1  -1   -6.16    4.03 
  14   1   1    4.50    3.83 
 -14   1  -1   -3.68    5.64 
  14  -1   1    3.39    2.47 
 -14  -1  -1    1.56    3.59 
  14   1   1    1.30    2.47 
  14  -1   1    0.26    2.18 
  14   1   1    7.16    5.83 
 -14   1  -1    1.98    4.16 
 -14  -1  -1    0.77    3.79 
 -15  -1  -1    2.74    5.32 
 -15   1  -1    3.97    3.94 
 -15  -1  -1    0.15    3.85 
  15  -1   1    2.37    2.10 
 -15   1  -1    0.19    2.45 
 -15   1  -1   -1.74    5.42 
 -15   1  -1   -1.28    3.77 
 -15   1  -1    4.42    3.38 
  15   1   1    0.47    2.46 
 -15  -1  -1   -0.78    3.91 
  15   1   1    1.87    3.26 
  15   1   1    1.42    2.17 
  15  -1   1    3.42    3.55 
 -15  -1  -1   -2.08    2.40 
  15  -1   1    1.32    2.24 
 -15  -1  -1    3.03    3.26 
  15  -1   1   -0.65    3.37 
 -16   1  -1   -1.96    2.32 
 -16  -1  -1    6.41    2.90 
 -16   1  -1   -2.33    4.65 
 -16  -1  -1   -4.67    6.58 
  16  -1   1    4.36    3.25 
 -16  -1  -1   -0.68    4.00 
  16  -1   1    3.18    2.21 
  16   1   1   -0.37    2.07 
 -16   1  -1    7.45    4.57 
 -16  -1  -1    6.11    4.00 
 -16   1  -1   -5.08    3.42 
  16  -1   1    5.52    3.40 
 -16   1  -1    3.38    4.07 
  16   1   1    2.17    2.73 
  16  -1   1    0.25    2.03 
  16   1   1    5.57    2.82 
  17  -1   1   -1.76    1.88 
  17  -1   1    3.09    2.16 
 -17   1  -1   -0.05    3.13 
  17   1   1   -2.46    2.34 
 -17  -1  -1   -0.54    4.79 
 -17  -1  -1    1.55    1.89 
  17   1   1    3.41    2.51 
 -17   1  -1    2.45    2.07 
 -17   1  -1   -4.69    5.56 
  17  -1   1    1.33    2.44 
 -17  -1  -1   -1.75    3.22 
  17   1   1   -4.84    2.45 
 -18   2   1   -1.13    3.24 
 -18  -2   1    0.30    4.96 
  18  -2  -1    2.26    1.99 
  18   2  -1    0.59    1.75 
 -18   2   1   -0.11    3.40 
  18  -2  -1    0.39    2.72 
  18   2  -1    1.49    2.35 
  18   2  -1    0.69    2.00 
  18  -2  -1    1.90    2.36 
 -18   2   1   -0.14    4.59 
 -18   2   1    2.65    2.13 
 -18  -2   1   -0.24    1.83 
 -18  -2   1    2.73    3.83 
  17  -2  -1    4.40    1.94 
 -17   2   1    1.01    2.08 
  17  -2  -1    3.91    2.43 
  17   2  -1    2.96    2.48 
 -17  -2   1    3.23    5.87 
  17  -2  -1    1.22    2.24 
 -17  -2   1    6.04    2.92 
  17   2  -1    1.73    2.38 
 -17   2   1    4.10    4.20 
 -17  -2   1   -1.35    4.20 
 -17  -2   1   -3.84    4.53 
  17   2  -1   -1.42    2.34 
 -17   2   1    3.47    5.76 
  17  -2  -1    6.62    4.58 
 -17   2   1    6.39    4.77 
 -16  -2   1    1.22    4.15 
 -16  -2   1   -0.66    5.36 
 -16   2   1    7.37    3.18 
  16   2  -1    2.62    2.25 
  16   2  -1    9.54    3.61 
  16   2  -1    4.83    2.60 
  16  -2  -1   -0.22    1.65 
  16  -2  -1    0.16    3.82 
 -16   2   1   -1.46    3.72 
 -16  -2   1    6.68    3.10 
 -16  -2   1   -0.97    3.63 
 -16   2   1    4.65    5.32 
  16  -2  -1    5.06    2.74 
  16  -2  -1    2.02    3.53 
 -16   2   1   -0.37    5.23 
  15   2  -1    8.10    3.66 
 -15   2   1   10.20    3.48 
 -15   2   1    3.61    4.25 
  15   2  -1    9.63    3.13 
 -15  -2   1   11.96    4.57 
  15  -2  -1   12.85    5.89 
  15   2  -1    7.29    3.97 
 -15  -2   1    6.51    3.71 
 -15   2   1    2.98    6.01 
 -15  -2   1   21.36    6.69 
 -15  -2   1    9.32    5.63 
 -15  -2   1   11.58    7.35 
  15  -2  -1    7.48    3.07 
  15  -2  -1    6.39    3.23 
 -15   2   1    9.05    4.92 
  15  -2  -1    9.61    3.34 
  14  -2  -1   12.72    3.97 
 -14  -2   1   14.70    5.96 
 -14   2   1   28.19    8.60 
 -14   2   1   41.46   22.70 
 -14  -2   1   20.71    7.38 
  14   2  -1   24.55    4.50 
 -14   2   1   27.44    6.52 
  14  -2  -1   15.92    3.63 
 -14  -2   1    9.69   14.73 
 -14  -2   1    7.02    4.49 
 -14   2   1   22.56    4.29 
  14   2  -1   17.36    3.61 
 -14   2   1   18.45    5.13 
  14   2  -1   22.08    5.52 
 -14  -2   1   13.78    4.22 
  14  -2  -1   22.38    6.25 
 -14   2   1   24.83    7.50 
  14  -2  -1   24.28    4.42 
 -14  -2   1   22.32    4.80 
  13   2  -1   -4.30    5.53 
 -13  -2   1    0.21   15.17 
  13  -2  -1    2.44    2.12 
  13   2  -1   -7.49    6.09 
  13   2  -1   -3.39    2.69 
 -13  -2   1   -3.23    4.87 
  13  -2  -1   -1.50    2.70 
 -13   2   1    0.58    5.45 
  13   2  -1   -1.37    2.21 
 -13   2   1    1.41   15.27 
 -13  -2   1    1.51    4.88 
  13  -2  -1    7.50    4.90 
  13  -2  -1    0.15    7.60 
 -13   2   1   -3.48    4.03 
 -13  -2   1   -1.12    3.66 
 -13   2   1    4.89    6.67 
 -13  -2   1   -3.20    7.49 
 -13   2   1    2.67    4.22 
  13  -2  -1    2.13    2.92 
 -13   2   1    4.02    2.73 
 -13   2   1   -9.62    6.10 
 -13   2   1  -14.25   13.52 
  13  -2  -1   -1.42    7.78 
 -13  -2   1   17.29   16.86 
 -13  -2   1    2.89    3.43 
 -13  -2   1    2.07    2.76 
  13   2  -1    0.69    2.97 
 -13   2   1  -11.58   10.54 
 -12  -2   1    0.16    3.21 
  12   2  -1   -1.45    2.48 
  12  -2  -1    0.86    5.01 
 -12  -2   1    7.90    4.48 
 -12  -2   1   -0.01    2.49 
 -12   2   1   12.95    8.06 
 -12  -2   1   -9.47    9.49 
 -12   2   1    2.35    2.53 
 -12   2   1    6.27    5.98 
  12  -2  -1    0.81    1.78 
  12  -2  -1   -9.84    9.36 
  12  -2  -1   -0.39    2.85 
  12   2  -1    1.70    2.26 
 -12  -2   1    7.55    5.81 
 -12   2   1    1.90    4.58 
  12  -2  -1   -2.53    2.61 
 -12   2   1    2.46    3.42 
  12   2  -1    3.11    8.08 
  12  -2  -1   -4.70    5.15 
 -12   2   1    2.60    8.61 
 -12   2   1   -8.23    8.77 
  12   2  -1   -0.56    3.03 
 -12  -2   1    8.27   16.13 
 -12  -2   1   -3.93    4.75 
  12  -2  -1   -0.63    2.27 
 -12  -2   1   -4.12    9.58 
  12   2  -1    1.08    4.66 
  12  -2  -1   11.56    8.84 
 -11   2   1   -4.81    4.24 
  11  -2  -1   -2.42    2.67 
  11  -2  -1    1.65   10.34 
 -11   2   1   -1.32    2.15 
 -11  -2   1    0.93    2.86 
  11  -2  -1   -3.36    3.50 
 -11  -2   1    0.01    4.11 
  11   2  -1   -3.23    2.27 
 -11  -2   1    8.65   15.29 
  11   2  -1   -1.28    4.47 
 -11   2   1   -3.54    4.03 
  11  -2  -1   -1.73    2.01 
  11   2  -1   -0.97    2.64 
 -11   2   1    1.45    3.01 
 -11  -2   1    0.39    3.03 
 -11  -2   1    1.61    2.26 
 -11  -2   1    4.65    6.38 
 -11   2   1    2.41    6.87 
 -11  -2   1    0.57    6.86 
  11  -2  -1   -3.61    6.38 
 -11  -2   1   -8.62   10.88 
  11   2  -1   -1.12    2.03 
  11  -2  -1   -0.38    2.41 
 -11   2   1    9.91   14.94 
 -11  -2   1    4.72    5.49 
 -11   2   1    6.56    8.28 
  11  -2  -1    3.37    4.66 
 -11   2   1    4.78    6.65 
  11   2  -1   -4.63    5.98 
 -11   2   1   -8.26    7.84 
  11  -2  -1   -4.28    3.81 
  10   2  -1   14.90    7.57 
 -10  -2   1   11.01    4.29 
  10  -2  -1    9.64    4.10 
 -10  -2   1   35.16   18.57 
 -10   2   1    9.85   10.19 
  10   2  -1    9.28    2.62 
  10   2  -1    8.04    3.01 
 -10  -2   1   17.65    3.51 
 -10  -2   1   13.99    5.64 
  10   2  -1   12.53    2.81 
  10   2  -1   14.65    7.66 
 -10   2   1   15.07    5.38 
 -10   2   1   19.24    4.87 
 -10  -2   1    8.36   15.42 
  10  -2  -1   12.75    6.37 
 -10   2   1   15.96    7.86 
 -10   2   1   16.36    4.85 
  10  -2  -1    8.86    3.18 
 -10  -2   1    3.76    5.75 
 -10   2   1   18.12    6.97 
  10  -2  -1   10.65   10.98 
  10  -2  -1    8.48    3.54 
 -10  -2   1    1.27    3.84 
 -10  -2   1   17.00    7.11 
  10  -2  -1   13.59    7.14 
 -10  -2   1    6.68    3.53 
  10  -2  -1   12.81    2.76 
 -10  -2   1    9.21   11.87 
 -10   2   1   27.25   10.44 
 -10  -2   1    9.07    3.49 
  10   2  -1   19.28    8.01 
 -10   2   1    9.90    8.42 
   9   2  -1    1.85    2.13 
   9   2  -1    1.38    1.72 
   9  -2  -1    1.22    1.85 
  -9   2   1   -8.34    8.25 
   9  -2  -1   -0.78    2.77 
  -9  -2   1   -8.21    9.98 
  -9   2   1    2.44    3.56 
  -9   2   1    1.75    4.99 
  -9   2   1    4.21    8.29 
  -9  -2   1   -1.64    2.88 
   9  -2  -1    0.30    2.78 
  -9  -2   1   -0.74    3.34 
  -9  -2   1   -5.25    6.73 
   9  -2  -1    3.36    2.91 
   9  -2  -1    1.46    4.73 
  -9  -2   1    3.50    6.57 
   9   2  -1    0.67    4.53 
   9  -2  -1   -6.22    9.45 
  -9  -2   1   -4.36    8.75 
  -9  -2   1    1.58    3.88 
  -9  -2   1    5.84    3.70 
   9   2  -1    2.34    2.23 
  -9   2   1    4.00    2.00 
  -9   2   1    7.11    6.10 
  -9  -2   1    2.86    4.21 
   9  -2  -1    2.08    6.03 
  -9  -2   1    1.07   11.45 
   9   2  -1   -2.38    4.35 
   9  -2  -1    3.98    3.84 
  -9   2   1    3.09    3.39 
   9   2  -1    0.42    4.86 
  -9   2   1    1.64    6.48 
   9  -2  -1   -0.68    1.81 
   9  -2  -1    3.90    2.91 
   9  -2  -1   -2.21    8.37 
  -9  -2   1    3.41    2.35 
   8   2  -1  146.15    8.98 
   8   2  -1  144.94   17.91 
   8   2  -1  177.64   21.06 
  -8   2   1  134.54    8.69 
  -8  -2   1  168.12   10.88 
  -8  -2   1  169.37   20.36 
   8  -2  -1  128.76   10.59 
   8   2  -1  145.43   18.34 
  -8  -2   1  133.99   11.13 
  -8  -2   1  161.22    8.04 
   8   2  -1  166.51   20.56 
  -8  -2   1  134.15   29.88 
   8  -2  -1  172.28   18.68 
   8  -2  -1  128.21   26.12 
  -8  -2   1  135.48   12.55 
   8  -2  -1  181.21   20.15 
  -8  -2   1  161.87   29.43 
  -8   2   1  156.47   14.56 
   8  -2  -1  153.10    7.96 
   8  -2  -1  158.69   25.37 
   8   2  -1  159.45    8.16 
  -8   2   1  163.64   25.68 
  -8  -2   1  162.63   16.07 
  -8   2   1  160.59   19.52 
  -8  -2   1  140.32   22.52 
   8   2  -1  159.60    7.91 
  -8   2   1  162.40   25.34 
   8  -2  -1  128.60    8.27 
  -8  -2   1  188.38   10.46 
   8  -2  -1  195.88   11.01 
  -8   2   1  198.86   11.38 
  -8   2   1  169.71   22.76 
  -7   2   1  -10.58    6.48 
   7   2  -1    5.40    3.68 
  -7  -2   1    4.44    7.39 
   7  -2  -1    4.09    2.67 
   7  -2  -1    5.46    8.40 
   7   2  -1   14.98    7.78 
  -7   2   1   -1.38    5.38 
   7   2  -1    1.49    5.14 
   7  -2  -1    2.58    7.49 
   7  -2  -1    1.77    3.95 
   7  -2  -1    6.64    3.57 
  -7  -2   1   -7.49    9.56 
   7   2  -1    4.09    3.58 
  -7  -2   1    6.26    5.09 
  -7  -2   1    8.02    4.90 
  -7   2   1    3.32    5.19 
  -7   2   1   -1.70    5.47 
  -7  -2   1   18.51   11.48 
  -6   2   1   46.28   11.06 
   6  -2  -1   30.27   11.79 
  -6   2   1   35.36    9.06 
   6  -2  -1   36.17    8.08 
  -6  -2   1   33.45    6.73 
   6  -2  -1   33.26   11.41 
   6   2  -1   40.82    7.43 
   6  -2  -1   41.21    5.18 
  -6   2   1   37.42    8.52 
   6   2  -1   41.58    8.50 
   6   2  -1   35.05    7.59 
  -6  -2   1   39.40   10.54 
   6  -2  -1   46.23    8.73 
  -6   2   1   38.80    9.57 
  -6  -2   1   38.12    8.80 
  -6  -2   1   24.74   11.83 
  -6  -2   1   26.12   11.72 
   6   2  -1   36.97    8.94 
  -5  -2   1   17.54    5.52 
   5   2  -1   19.20    5.98 
   5   2  -1   14.65    5.12 
   5  -2  -1   18.64    5.42 
  -5   2   1   22.22    6.86 
   5  -2  -1   19.72    8.66 
  -5  -2   1   14.75    8.08 
  -5   2   1   17.33    6.92 
  -5   2   1   19.22    6.68 
   5  -2  -1   16.80    5.03 
  -5  -2   1   19.56   11.51 
  -5  -2   1   10.21    4.70 
   5  -2  -1   16.04    2.94 
   5  -2  -1   16.08   11.18 
   5   2  -1   17.51    5.99 
  -5   2   1   11.57    5.37 
   5   2  -1   14.89    4.35 
  -5  -2   1    7.98    8.94 
  -4   2   1  192.76   12.19 
  -4  -2   1  218.25   14.49 
  -4  -2   1  239.28   25.78 
  -4   2   1  229.76   18.23 
  -4  -2   1  209.04   20.28 
   4   2  -1  296.41   21.32 
   4   2  -1  233.98   15.49 
   4  -2  -1  260.45   15.58 
  -4  -2   1  229.25   24.97 
  -4   2   1  258.97   18.55 
   4  -2  -1  182.08   21.48 
  -4   2   1  168.13   16.26 
   4  -2  -1  251.91   22.00 
   4   2  -1  223.61   10.20 
  -4  -2   1  248.04   16.49 
  -4   2   1  235.51   16.25 
   4  -2  -1  231.75   15.87 
   4   2  -1  262.48   16.84 
  -3  -2   1 1392.13   56.37 
   3   2  -1 1714.72   35.36 
  -3   2   1 1390.26   39.84 
  -3   2   1 1412.02   38.72 
   3  -2  -1 1609.54   36.09 
  -3  -2   1 1585.47   35.76 
   3  -2  -1 1428.38   51.34 
   3  -2  -1 1521.04   31.18 
   3  -2  -1 1407.77   43.16 
  -3  -2   1 1546.80   50.50 
   3   2  -1 1570.40   34.75 
  -3  -2   1 1397.21   55.42 
   3   2  -1 1719.87   47.02 
  -3   2   1 1514.69   41.92 
  -3   2   1 1505.29   32.61 
   2   2  -1   35.94    4.51 
   2  -2  -1   35.62    8.54 
   2  -2  -1   36.31    5.49 
  -2   2   1   29.65    5.13 
  -2  -2   1   41.04    9.49 
  -2  -2   1   29.30   10.79 
   2  -2  -1   35.65    3.77 
  -2  -2   1   32.02    5.32 
  -2   2   1   30.96    5.76 
   2  -2  -1   32.66    6.43 
  -2   2   1   34.80    6.90 
   2   2  -1   35.37    5.34 
  -2  -2   1   17.30    8.37 
   2   2  -1   40.33    7.60 
   2  -2  -1   36.56    9.06 
  -2   2   1   38.29    6.75 
  -2  -2   1   33.98    5.80 
   1   2  -1   94.52   10.14 
   1  -2  -1  102.57   11.96 
  -1  -2   1  100.86   10.78 
  -1  -2   1  133.67   14.62 
   1  -2  -1   91.85    4.46 
  -1  -2   1   64.40   12.36 
   1  -2  -1   90.56    5.20 
   1  -2  -1  105.64   10.66 
  -1  -2   1   95.25    7.41 
  -1  -2   1   98.67    6.98 
  -1   2   1  100.68   10.04 
   1  -2  -1   86.98    8.93 
   1   2  -1   96.09    6.92 
  -1   2   1   94.39    8.66 
   1  -2  -1   98.37    8.10 
   1   2  -1  118.92    6.06 
  -1  -2   1  107.66   15.51 
  -1   2   1  100.52    9.14 
   0   2   1  423.17   17.63 
   0  -2  -1  444.81   16.84 
   0  -2  -1  475.45   24.65 
   0  -2   1  328.86   10.60 
   0   2  -1  337.21   11.85 
   0   2   1  376.21   11.51 
   0  -2   1  379.03   26.18 
   0  -2   1  371.69   11.56 
   0  -2  -1  383.15   18.40 
   0  -2   1  368.99   20.12 
   0   2   1  462.59   20.03 
   0  -2  -1  418.03   15.86 
   0  -2  -1  459.95   24.19 
   0  -2   1  323.51   23.30 
   0  -2   1  444.57   27.64 
   0   2  -1  363.01   16.05 
   0   2   1  331.22   17.16 
   1  -2   1    6.34    7.35 
  -1  -2  -1   11.53    4.82 
   1   2   1   17.07    3.93 
   1  -2   1   11.12    5.31 
   1   2   1   11.34    3.08 
  -1  -2  -1   14.85    6.76 
  -1   2  -1   14.41    4.11 
  -1  -2  -1   13.32    6.24 
   1  -2   1   14.20    3.20 
   1  -2   1   10.09    2.48 
  -1   2  -1   11.55    2.87 
   1  -2   1   13.12    7.03 
  -1   2  -1   13.76    2.80 
  -1  -2  -1    9.55    3.17 
   1   2   1   16.75    4.31 
  -1  -2  -1   17.63    4.42 
   2  -2   1  153.67   18.23 
   2   2   1  243.44   14.69 
  -2   2  -1  259.81   15.10 
  -2  -2  -1  227.02   12.90 
  -2  -2  -1  243.91   15.32 
  -2   2  -1  204.67   12.27 
   2  -2   1  180.78   21.83 
   2  -2   1  204.85   11.87 
   2   2   1  256.78   15.84 
  -2  -2  -1  210.29   19.44 
   2   2   1  214.02   17.61 
   2   2   1  299.01   18.98 
   2  -2   1  219.87   12.01 
  -2  -2  -1  180.45   15.69 
   2  -2   1  218.55   20.70 
   3  -2   1   17.71    5.39 
   3  -2   1   16.39    9.49 
   3  -2   1   19.22    4.75 
   3   2   1   24.44    6.27 
   3   2   1   18.32    5.03 
  -3  -2  -1   23.08    6.14 
   3  -2   1   12.65    6.42 
  -3   2  -1   23.25    5.26 
  -3   2  -1   20.23    6.52 
  -3  -2  -1   20.50   10.20 
  -3  -2  -1   21.43    6.17 
  -3  -2  -1   24.90    8.20 
   3   2   1   15.22    6.79 
   3   2   1   27.32    7.14 
  -3   2  -1   18.90    6.42 
   3   2   1   24.46    6.11 
  -3   2  -1   17.10    4.74 
  -4   2  -1   16.28    6.95 
   4  -2   1   17.62   10.69 
  -4   2  -1   17.19    6.87 
  -4   2  -1   21.47    5.80 
  -4  -2  -1   14.79    5.11 
   4   2   1   22.83    7.57 
   4   2   1   21.85    5.78 
   4  -2   1   22.04    5.86 
   4  -2   1   11.97    6.80 
   4   2   1   19.11    6.34 
  -4   2  -1   12.86    4.01 
  -4  -2  -1   26.15    7.01 
   4   2   1   16.23    7.73 
  -4  -2  -1   17.56    8.67 
   4  -2   1   17.09    5.04 
  -4  -2  -1   11.59    6.88 
  -5  -2  -1   16.79   10.65 
  -5   2  -1   13.86    7.01 
   5   2   1   13.54    5.57 
   5  -2   1    8.86    5.24 
   5   2   1    9.86    5.52 
  -5   2  -1   19.33    6.46 
   5   2   1    8.21    4.63 
  -5  -2  -1   14.90    8.79 
   5  -2   1    8.60   10.69 
   5   2   1   31.03   10.24 
  -5   2  -1   12.41    4.64 
  -5  -2  -1   16.56    5.79 
  -5  -2  -1   10.87    5.74 
   5  -2   1   13.80    7.82 
   5  -2   1   17.15    5.41 
  -5   2  -1    4.64    5.73 
  -6  -2  -1  110.28   18.11 
   6  -2   1  143.11   15.40 
  -6  -2  -1  128.21   15.65 
  -6   2  -1  126.73   18.12 
  -6  -2  -1   99.18   19.30 
   6  -2   1  153.50   18.17 
  -6   2  -1  145.06   15.81 
   6   2   1  146.22   17.92 
   6  -2   1  131.19   21.14 
   6  -2   1  104.54   24.79 
  -6  -2  -1  115.61   15.10 
  -6   2  -1  139.23   19.47 
  -6   2  -1  127.13   15.36 
   6   2   1  102.94   14.25 
   6   2   1  141.53   18.14 
   7   2   1   38.57    6.72 
   7  -2   1   19.75   10.14 
   7   2   1   25.19    7.97 
  -7  -2  -1    8.82    8.68 
  -7   2  -1   32.44   12.70 
  -7  -2  -1   23.17    4.54 
   7  -2   1    9.05    5.57 
  -7  -2  -1   26.54    6.41 
   7   2   1   19.30    2.99 
  -7  -2  -1   22.41    4.57 
  -7   2  -1   18.49    6.91 
  -7   2  -1   17.09    8.32 
  -7  -2  -1   17.13    7.39 
  -7   2  -1   28.91    4.37 
   7  -2   1   16.57    3.63 
   7   2   1   29.17    9.95 
   7  -2   1   18.78    7.00 
   7  -2   1   17.43    4.57 
   7   2   1   19.17    3.22 
   7  -2   1   34.93    6.06 
   7  -2   1   30.96    4.90 
  -7   2  -1   22.12    8.03 
   7   2   1   23.92    6.26 
   7  -2   1   31.25    7.85 
   7   2   1   22.40    8.06 
   7  -2   1   18.97    7.65 
   7  -2   1   19.32    4.49 
  -7  -2  -1   18.43   11.69 
  -7  -2  -1   19.22    6.12 
  -7  -2  -1   19.42    3.18 
   7  -2   1   12.29   10.86 
   7   2   1   20.81    3.99 
   8  -2   1    7.99    5.42 
  -8   2  -1   -0.55    6.37 
   8  -2   1    4.55    5.19 
  -8  -2  -1   -1.34    2.80 
   8   2   1   -2.28    3.61 
   8   2   1    0.51    2.02 
  -8  -2  -1    7.50    8.51 
   8  -2   1    3.49    3.30 
   8  -2   1    2.45    4.65 
  -8  -2  -1   -7.90    5.93 
  -8  -2  -1   11.37   10.48 
   8   2   1   -5.71    6.60 
  -8  -2  -1    1.71    3.99 
  -8  -2  -1   -0.62    4.01 
  -8   2  -1   -0.54    1.90 
   8   2   1   -1.67    2.60 
  -8  -2  -1    1.97    1.89 
   8   2   1    0.41    1.59 
   8  -2   1    0.21    3.17 
  -8   2  -1   -0.34    2.85 
   8   2   1   13.06    7.63 
   8  -2   1    5.02    3.03 
   8  -2   1    1.85    1.89 
  -8  -2  -1    0.30    3.61 
  -8   2  -1   -8.67    7.36 
  -8   2  -1    2.45    6.06 
   8  -2   1   -0.51    2.58 
   8  -2   1   -2.91    7.08 
   8  -2   1    1.79    1.91 
   8   2   1    1.55    4.96 
   8  -2   1    2.79    5.18 
  -8  -2  -1    2.31    2.94 
  -9  -2  -1  105.92    9.09 
  -9   2  -1  122.34   21.58 
  -9  -2  -1   91.45   15.99 
   9  -2   1   73.36    7.55 
   9   2   1   91.92    7.05 
   9   2   1  108.27   19.65 
  -9  -2  -1   80.70   21.48 
   9   2   1   87.07   16.53 
  -9  -2  -1  101.91    7.21 
  -9  -2  -1   96.17    8.89 
  -9  -2  -1   85.85   10.74 
   9  -2   1  108.13   10.38 
  -9   2  -1   97.82   17.25 
  -9   2  -1   95.66    9.20 
   9   2   1  127.59   10.66 
  -9   2  -1   96.48   21.35 
   9   2   1   88.74    8.33 
  -9   2  -1   93.04    6.73 
   9  -2   1  116.98   10.18 
   9  -2   1   82.24   21.66 
   9  -2   1  111.22   20.13 
  -9  -2  -1   76.62    9.00 
  -9   2  -1  130.03   12.89 
   9  -2   1  120.20   14.63 
   9  -2   1   89.62    6.83 
   9   2   1  104.65   21.15 
   9  -2   1   87.77   11.71 
  -9  -2  -1   89.70   17.71 
   9  -2   1   93.94   16.16 
   9  -2   1   80.46    9.42 
  -9  -2  -1   77.73   23.33 
   9   2   1   97.26    7.12 
   9   2   1  106.70   19.56 
   9  -2   1  102.93    7.11 
  -9   2  -1   89.54   23.62 
 -10   2  -1   22.87    3.93 
  10   2   1   23.85   11.14 
 -10   2  -1   33.30   17.64 
  10  -2   1   20.78    3.87 
 -10   2  -1   30.83   13.07 
  10  -2   1   26.57    4.03 
  10  -2   1   23.30    8.29 
 -10  -2  -1   30.02    6.00 
 -10  -2  -1   33.60   16.58 
 -10  -2  -1   17.77    5.33 
 -10  -2  -1   20.33    5.70 
  10  -2   1   24.29    6.08 
 -10  -2  -1   16.51    6.19 
  10  -2   1   28.49   13.64 
  10   2   1   17.56    9.74 
  10  -2   1   18.44   10.24 
  10  -2   1   15.63    5.18 
  10   2   1   29.61   11.33 
 -10  -2  -1   24.71    5.03 
 -10  -2  -1    8.52    5.35 
 -10   2  -1   27.57    6.85 
  10   2   1   24.00    4.05 
  10   2   1   27.06    6.28 
 -10   2  -1   32.45    6.08 
 -10   2  -1   22.62    9.79 
 -10   2  -1   21.04    5.29 
 -10  -2  -1   22.03    9.96 
  10  -2   1   28.88   11.24 
  10  -2   1   19.65    7.69 
  10   2   1   17.76    3.72 
 -10  -2  -1   22.28    4.14 
  10   2   1   23.74    4.82 
  10  -2   1   21.42    4.84 
 -10   2  -1   16.61    9.47 
  11  -2   1   10.68    6.63 
 -11   2  -1    6.59    3.85 
 -11  -2  -1    4.71    8.53 
  11  -2   1    6.56    8.26 
 -11   2  -1    1.41    8.70 
  11   2   1   -0.07    7.30 
  11   2   1    5.26    2.36 
 -11   2  -1    6.23    2.60 
  11   2   1   -1.41    2.99 
  11  -2   1   -0.31    4.74 
  11  -2   1    6.94    2.78 
 -11   2  -1    2.01    6.90 
 -11  -2  -1    5.53   13.81 
  11  -2   1    2.00    4.02 
 -11  -2  -1    0.84    3.22 
 -11   2  -1   -2.65   10.81 
 -11  -2  -1    2.69    3.43 
  11  -2   1    6.40    3.64 
  11   2   1    5.64    5.22 
 -11  -2  -1    4.19    2.87 
 -11  -2  -1    4.82    4.50 
  11  -2   1    9.77   11.40 
  11   2   1    1.13    5.45 
 -11  -2  -1    5.58    6.63 
  11   2   1    7.60    3.37 
  11  -2   1   11.11    3.27 
  11  -2   1   10.60    7.10 
 -11   2  -1   -1.43    5.64 
  11  -2   1    6.97    4.21 
 -11   2  -1    9.77    4.90 
 -11  -2  -1    1.11    6.64 
 -11  -2  -1    1.69    4.12 
 -12  -2  -1    2.89    2.98 
  12  -2   1    1.89    2.95 
  12  -2   1    2.12    3.89 
 -12  -2  -1   -8.38    4.89 
  12  -2   1   -1.81    2.05 
  12  -2   1   -8.46   10.32 
 -12  -2  -1    2.04    3.91 
 -12   2  -1    3.41    5.68 
  12   2   1   -4.52    3.24 
  12  -2   1   17.29    9.33 
 -12  -2  -1    5.69    6.28 
 -12  -2  -1  -27.83   13.52 
  12   2   1   -1.04    3.32 
 -12   2  -1    0.26    3.70 
 -12  -2  -1    4.82    9.34 
  12  -2   1    2.60    1.92 
 -12   2  -1   -1.26    3.68 
  12  -2   1  -11.36   12.66 
 -12   2  -1   -5.74    9.31 
 -12   2  -1   -1.13    2.50 
  12   2   1   -0.32    7.90 
  12   2   1    0.61    2.12 
  12   2   1   -4.52    7.99 
  12  -2   1   -2.81    4.23 
  12  -2   1   -1.46    4.67 
 -12  -2  -1   -2.84    4.00 
  13  -2   1   11.04    3.98 
 -13   2  -1    6.64    3.99 
  13   2   1   12.81   12.65 
  13  -2   1    1.95    2.80 
 -13  -2  -1   10.96    4.75 
 -13   2  -1   13.31    5.21 
 -13  -2  -1    2.76    4.41 
 -13   2  -1    9.65    4.29 
 -13  -2  -1    7.32    3.65 
  13   2   1    3.24    3.72 
 -13   2  -1    5.74    2.98 
  13  -2   1    5.53    4.52 
  13  -2   1    2.49    8.00 
  13   2   1    1.32    3.00 
  13   2   1    1.71    2.75 
  13  -2   1    3.72    2.45 
 -13  -2  -1   -0.43    5.44 
 -13   2  -1    9.89   12.74 
 -13   2  -1   13.71    8.33 
 -13  -2  -1    8.60    5.14 
 -13  -2  -1    4.70    7.44 
  13  -2   1   -0.46    6.98 
 -14  -2  -1   -3.05    2.55 
 -14   2  -1    3.62    2.67 
 -14  -2  -1    2.60    5.53 
  14  -2   1   -2.40    2.18 
  14  -2   1   -1.83    3.68 
 -14   2  -1   -1.30    3.84 
 -14   2  -1   10.46    4.71 
 -14   2  -1    3.48    4.43 
  14   2   1   -4.60    3.07 
  14   2   1   -4.91    3.66 
 -14  -2  -1    0.29    3.91 
  14  -2   1   -2.20    2.33 
 -14  -2  -1   -6.91    4.61 
 -14  -2  -1   -3.00    4.21 
  14   2   1    2.41    2.68 
  14  -2   1    2.69    2.93 
 -14   2  -1   -4.28    5.21 
 -15  -2  -1   36.92    5.61 
  15  -2   1   41.24    7.88 
 -15   2  -1   37.44    5.15 
 -15  -2  -1   30.18    8.54 
  15  -2   1   38.31    5.27 
 -15  -2  -1   33.51    7.23 
 -15   2  -1   25.41    6.34 
  15   2   1   35.40    5.92 
  15  -2   1   38.39    6.43 
 -15   2  -1   39.33    6.87 
 -15  -2  -1   35.68    6.73 
  15   2   1   34.72    5.45 
  15   2   1   40.41    5.56 
 -15  -2  -1   29.14    6.22 
  15  -2   1   30.11    4.34 
 -15   2  -1   31.60    9.14 
 -15   2  -1   34.83    7.66 
  16  -2   1    4.23    2.49 
 -16  -2  -1    7.30    4.24 
  16  -2   1    6.75    3.26 
 -16  -2  -1    6.56    3.19 
 -16  -2  -1    0.06    3.82 
 -16  -2  -1    3.05    5.46 
  16  -2   1    9.09    4.70 
  16   2   1    6.43    3.36 
 -16   2  -1    2.02    1.95 
 -16   2  -1    6.40    3.88 
  16   2   1    7.30    2.92 
  16   2   1    4.22    2.92 
  16  -2   1   -1.52    2.12 
 -16   2  -1    7.42    4.78 
 -16   2  -1    0.52    2.94 
 -16   2  -1    5.20    4.03 
  17   2   1    1.72    1.84 
 -17  -2  -1    6.25    2.58 
  17   2   1    6.52    2.51 
 -17  -2  -1   17.86    6.68 
 -17   2  -1    3.48    2.17 
 -17   2  -1    5.76    3.45 
 -17  -2  -1    1.01    3.56 
  17  -2   1    7.00    2.26 
  17  -2   1    5.27    3.76 
 -17   2  -1    9.06    4.97 
  17  -2   1    3.79    2.35 
  17   2   1   10.94    3.46 
 -18   3   1    2.43    2.72 
 -18  -3   1    5.19    4.02 
  18  -3  -1    7.40    3.62 
  18  -3  -1    1.91    2.24 
 -18   3   1    3.25    3.84 
 -18   3   1   -1.96    1.65 
  18   3  -1   -1.04    1.52 
  18  -3  -1    1.84    1.77 
 -18  -3   1    1.54    4.86 
 -18  -3   1   -3.21    2.14 
  18   3  -1    1.14    1.74 
 -18   3   1    2.41    3.31 
  17  -3  -1    6.63    2.94 
 -17   3   1    8.88    4.33 
  17   3  -1    5.87    2.70 
 -17   3   1   -0.49    4.63 
  17  -3  -1    2.93    3.53 
 -17  -3   1    2.95    2.20 
  17  -3  -1    0.09    1.92 
 -17  -3   1   -0.46    3.79 
  17   3  -1    5.37    2.36 
 -17  -3   1   12.15    4.49 
 -17   3   1    8.98    2.76 
 -17  -3   1    5.38    5.53 
 -17   3   1    5.06    4.25 
  17   3  -1    9.13    3.14 
 -16   3   1    3.20    2.40 
 -16  -3   1    4.53    6.36 
  16   3  -1   -1.79    2.69 
 -16  -3   1    9.45    5.24 
 -16   3   1    0.50    3.31 
 -16  -3   1    0.14    4.70 
  16  -3  -1    3.86    3.94 
  16   3  -1    6.53    2.75 
 -16   3   1    6.85    5.62 
 -16  -3   1    7.10    3.22 
  16  -3  -1    3.17    3.01 
  16  -3  -1    4.87    2.27 
 -16   3   1   -2.65    4.35 
  16   3  -1    4.94    2.88 
 -15   3   1    4.28    5.44 
 -15  -3   1   -8.72    5.09 
  15   3  -1    3.89    2.78 
  15   3  -1   -1.05    2.58 
 -15  -3   1   -8.01    6.42 
  15  -3  -1    4.86    2.70 
 -15   3   1    1.80    5.61 
  15  -3  -1    1.91    3.35 
 -15  -3   1    7.00    4.92 
 -15  -3   1    8.61    4.60 
  15  -3  -1   -2.45    1.95 
  15   3  -1   -1.68    2.73 
 -15   3   1    6.47    4.83 
  15  -3  -1    0.76    3.92 
 -15   3   1   -1.00    2.58 
 -15  -3   1    4.13    3.02 
  14   3  -1    8.21    3.93 
  14  -3  -1    9.06    5.40 
 -14  -3   1    3.43    4.14 
 -14   3   1    7.13    5.02 
 -14  -3   1   10.20    5.19 
  14  -3  -1    6.81    3.44 
 -14   3   1    7.03    6.11 
 -14   3   1   14.70    5.44 
  14   3  -1    5.07    2.88 
 -14   3   1    7.88    3.12 
  14  -3  -1   10.58    3.06 
 -14  -3   1    9.42    3.38 
 -14   3   1    8.12    4.53 
 -14  -3   1    7.64    6.86 
  14   3  -1    7.49    3.25 
  14  -3  -1    4.80    2.27 
 -14  -3   1   12.64    5.50 
  13  -3  -1   15.20   10.62 
 -13  -3   1    5.62    3.95 
 -13  -3   1    7.48    3.53 
  13  -3  -1    9.14    8.62 
  13   3  -1    4.48    3.48 
 -13   3   1    3.31    4.11 
 -13   3   1    5.13    7.34 
  13  -3  -1    1.80    2.88 
 -13  -3   1    1.60    6.29 
 -13  -3   1    6.82    4.19 
  13  -3  -1    3.76    2.20 
 -13   3   1   -2.77    6.87 
 -13  -3   1    6.34    9.35 
 -13   3   1   -3.35    5.57 
 -13   3   1    4.99    2.76 
 -13   3   1   13.18   17.45 
  13  -3  -1    7.70    4.59 
 -13   3   1    3.40    4.76 
  13   3  -1    6.01    8.86 
 -13  -3   1   10.35    5.91 
  13   3  -1    9.77    3.94 
  13   3  -1    8.37    3.13 
 -13   3   1   -2.07   12.83 
  13   3  -1    2.77    2.48 
  13  -3  -1    6.03    3.06 
 -12   3   1   -5.29   10.66 
 -12  -3   1    5.49    8.23 
  12   3  -1    1.22    2.68 
 -12   3   1   -3.01    2.46 
 -12  -3   1   -4.48    4.70 
 -12   3   1   -2.71    4.09 
 -12  -3   1    1.50    2.61 
 -12  -3   1   -1.43    4.32 
  12   3  -1   -1.02    3.66 
  12  -3  -1    6.31    6.70 
 -12  -3   1    4.69    5.41 
 -12   3   1   -2.08    5.91 
  12  -3  -1   12.64   13.41 
 -12   3   1    6.05   14.22 
 -12  -3   1   20.50   22.17 
 -12   3   1    5.17    7.30 
 -12   3   1   23.05   17.28 
  12  -3  -1   14.77    9.97 
  12  -3  -1    2.22    3.29 
  12   3  -1   -1.73    2.58 
  12  -3  -1    3.02    1.95 
 -12   3   1   -2.98    4.12 
  12  -3  -1   -1.50    2.42 
  12  -3  -1   -2.07    4.20 
 -12  -3   1   -6.56    3.79 
  12   3  -1    1.38    2.35 
 -12  -3   1   13.19   11.70 
  12  -3  -1    1.97    3.73 
  12   3  -1    1.01    5.30 
 -11  -3   1    4.15    4.65 
 -11   3   1    8.79    5.09 
  11  -3  -1    8.05    4.80 
  11  -3  -1    8.32    3.56 
  11   3  -1   10.61    4.16 
 -11   3   1    9.31   12.54 
 -11   3   1    2.84    3.90 
  11  -3  -1    3.95    1.75 
  11   3  -1    3.14    3.94 
  11   3  -1    2.70    2.20 
 -11   3   1    0.81    6.15 
 -11  -3   1    5.23   10.53 
 -11  -3   1   11.15   14.79 
  11  -3  -1   -3.42    4.00 
 -11   3   1   10.83    4.23 
 -11  -3   1    6.35    3.07 
  11  -3  -1    6.39    2.77 
 -11   3   1    9.86    7.86 
  11  -3  -1    5.68    6.51 
 -11   3   1    1.02   10.40 
  11  -3  -1    4.33    5.22 
  11  -3  -1    9.87    7.93 
 -11  -3   1    4.85    5.82 
 -11  -3   1    6.29    4.03 
 -11   3   1    2.31    8.28 
  11   3  -1   -2.58    4.74 
 -11  -3   1    2.78    6.54 
  11   3  -1    1.99    2.14 
  11   3  -1   -2.91    5.89 
  11  -3  -1   -7.00    9.42 
 -11   3   1    4.33    2.36 
 -11  -3   1    5.97    5.48 
 -11  -3   1    5.36    3.57 
  10  -3  -1   18.66    3.82 
 -10   3   1   29.09    8.70 
 -10  -3   1   25.85   13.62 
 -10  -3   1   21.75    5.30 
  10  -3  -1   23.54   14.31 
 -10   3   1   24.80   13.55 
  10  -3  -1   27.64   10.83 
  10   3  -1   27.62    9.66 
 -10   3   1   21.06    8.80 
 -10  -3   1   15.65    5.08 
 -10   3   1   20.82    4.52 
  10  -3  -1   22.87    5.49 
  10  -3  -1   17.47    7.01 
 -10  -3   1    0.81   13.21 
  10   3  -1   22.41    3.90 
 -10  -3   1   24.24   10.73 
  10  -3  -1   23.58    8.78 
  10  -3  -1   17.35    4.16 
  10  -3  -1   28.15    7.57 
 -10  -3   1   24.62    4.31 
 -10  -3   1   15.10    5.84 
 -10   3   1   28.62   13.89 
 -10   3   1   24.82    5.84 
 -10  -3   1   11.80    6.32 
  10  -3  -1   23.18    5.98 
 -10  -3   1   19.78    6.59 
  10  -3  -1   17.06    2.80 
  10   3  -1   21.46    4.52 
  10   3  -1   17.52    6.70 
  10  -3  -1   33.12    5.66 
  10   3  -1   21.92    3.78 
 -10  -3   1   28.70   10.98 
 -10  -3   1   19.72    7.11 
  10   3  -1   20.99    9.47 
 -10   3   1   40.80    7.79 
  -9  -3   1    4.07    5.56 
  -9  -3   1   11.48    7.28 
  -9  -3   1   10.15    2.84 
  -9  -3   1   12.66    5.95 
  -9   3   1   12.68    7.23 
  -9  -3   1   10.76    4.38 
  -9   3   1   -0.21    6.29 
   9  -3  -1    3.65    4.84 
   9  -3  -1    6.82    5.81 
   9  -3  -1    7.27    2.76 
   9  -3  -1    7.78    5.11 
   9   3  -1   13.42    7.80 
   9   3  -1   15.27    6.33 
   9  -3  -1    9.01    3.92 
  -9   3   1    9.52    6.40 
  -9  -3   1   16.04    9.40 
   9  -3  -1   10.40    4.33 
  -9  -3   1   15.83    4.70 
  -9  -3   1    8.96    9.63 
   9   3  -1   11.45    3.11 
   9  -3  -1    9.64    3.91 
  -9  -3   1    6.77   12.09 
  -9  -3   1    4.27    5.24 
  -9   3   1   19.65   12.17 
   9  -3  -1   11.48    2.57 
  -9  -3   1   11.66    5.66 
  -9  -3   1   -7.47   10.07 
   9  -3  -1   13.16   10.18 
   9  -3  -1    8.16    2.65 
  -9  -3   1    8.13    4.81 
   9   3  -1   12.88    2.75 
   9  -3  -1   10.65    7.33 
   9   3  -1    7.58    3.06 
   9   3  -1   12.36    7.05 
   9  -3  -1   16.54    5.73 
  -9   3   1    7.10    9.02 
   9  -3  -1   11.55   10.97 
  -9   3   1    7.75    3.18 
  -9   3   1   16.37    4.39 
  -8   3   1  103.65   16.30 
   8  -3  -1   69.36   20.24 
  -8   3   1  102.03   19.90 
   8  -3  -1  102.51    8.92 
   8   3  -1   82.38    7.22 
  -8  -3   1   88.04   13.49 
   8   3  -1   93.19   17.91 
  -8   3   1  120.47    9.04 
   8  -3  -1  110.35   15.92 
  -8  -3   1   88.05   11.31 
   8  -3  -1   79.86    9.84 
   8   3  -1   88.00    6.41 
   8   3  -1   92.32    6.47 
  -8   3   1   76.76   17.38 
  -8  -3   1   76.75    8.08 
  -8  -3   1   75.36   19.31 
  -8  -3   1   83.98   14.69 
   8  -3  -1   72.59   19.08 
   8   3  -1  103.49   16.33 
  -8  -3   1   87.22   10.69 
   8  -3  -1   98.04   14.59 
  -8  -3   1   77.74    8.75 
   8  -3  -1   68.77    8.32 
  -8   3   1   89.69   17.49 
   8  -3  -1  121.43    8.80 
  -8  -3   1   52.35   21.01 
  -8  -3   1  124.76   14.48 
  -8  -3   1   90.31   24.11 
   8  -3  -1   96.52   11.63 
   8  -3  -1   70.15    6.97 
   8  -3  -1  101.27    6.79 
  -8  -3   1  103.17    8.53 
   8   3  -1   92.54   14.58 
  -8  -3   1   95.34    6.84 
  -8   3   1   76.51    7.03 
   8  -3  -1  141.21   10.72 
   7   3  -1  143.55   17.23 
  -7   3   1  116.93   20.65 
  -7  -3   1  105.68    8.52 
  -7  -3   1   89.39   19.42 
   7  -3  -1  134.53   16.68 
   7  -3  -1  103.76    7.32 
   7   3  -1  110.61   14.83 
  -7   3   1  112.05   18.18 
  -7   3   1  128.25   17.03 
  -7  -3   1   85.56    8.86 
  -7  -3   1  105.90   13.98 
  -7  -3   1  118.20   12.62 
   7  -3  -1  113.08   21.81 
  -7   3   1  131.29   18.93 
   7  -3  -1  135.84    8.83 
  -7   3   1   98.43    7.07 
  -7  -3   1   96.80   24.44 
   7  -3  -1  102.16   23.97 
   7  -3  -1  123.43   15.45 
  -7  -3   1  117.32   15.79 
  -7  -3   1  119.41    6.86 
   7  -3  -1   76.97    8.35 
   7   3  -1  123.33    6.92 
   7   3  -1  129.80   18.75 
   7  -3  -1  113.20    6.59 
   7   3  -1  123.82    7.01 
  -7  -3   1   96.94   10.32 
   7  -3  -1  145.69   10.30 
  -7   3   1  142.78    9.39 
  -7  -3   1   58.50   20.24 
   6  -3  -1   49.09    9.08 
   6  -3  -1   80.58   18.36 
   6   3  -1   50.27    9.34 
   6   3  -1   63.96   11.41 
  -6  -3   1   42.71   19.37 
  -6   3   1   65.33   14.43 
  -6  -3   1   54.27   10.65 
   6   3  -1   55.27   12.71 
  -6   3   1   45.92   12.51 
  -6   3   1   51.62    9.44 
  -6   3   1   62.50   13.39 
  -6  -3   1   58.46   10.57 
   6  -3  -1   26.54   13.15 
  -6  -3   1   80.12   21.83 
   6  -3  -1   63.88   10.95 
  -6  -3   1   56.47   15.64 
  -5  -3   1  104.74   12.82 
  -5   3   1  103.58   14.27 
   5  -3  -1   50.96   12.44 
   5  -3  -1  100.12   17.34 
  -5  -3   1   84.25   20.06 
   5  -3  -1  117.94   12.73 
  -5   3   1   99.79   15.46 
   5   3  -1  122.07   13.57 
  -5   3   1  112.29   15.51 
   5  -3  -1  121.62   13.04 
   5   3  -1  124.43   16.22 
  -5  -3   1  112.13   14.32 
  -5   3   1  123.06   13.91 
  -5  -3   1   99.41   17.71 
   5   3  -1  105.09   12.65 
  -5  -3   1   88.12   20.13 
  -4  -3   1  310.68   34.17 
  -4   3   1  367.32   25.57 
  -4  -3   1  375.66   21.69 
  -4  -3   1  333.60   35.43 
  -4   3   1  263.56   12.08 
   4  -3  -1  289.29    9.84 
   4  -3  -1  365.24   20.32 
   4   3  -1  426.63   28.44 
   4   3  -1  367.92   21.17 
  -4   3   1  412.44   25.85 
  -4  -3   1  311.67   29.24 
   4  -3  -1  380.58   19.42 
  -4   3   1  358.80   21.38 
   4   3  -1  404.88   21.79 
   4  -3  -1  359.31   28.23 
   4  -3  -1  293.65   28.74 
  -4   3   1  345.38   24.65 
   3  -3  -1   -1.73    6.19 
  -3   3   1    0.75    2.99 
   3  -3  -1   -4.83    6.18 
   3  -3  -1   -0.12    2.98 
  -3   3   1    0.06    3.19 
   3   3  -1   -0.11    3.32 
  -3  -3   1    0.13    9.37 
   3  -3  -1    1.70    2.41 
  -3  -3   1   -0.11    3.16 
  -3  -3   1   -5.32    5.95 
  -3   3   1   -0.54    4.15 
   3   3  -1    1.04    2.57 
   3   3  -1    1.02    4.67 
  -3  -3   1   -4.18    4.50 
  -3   3   1    0.63    4.78 
   3  -3  -1   -1.88    6.66 
  -3  -3   1   11.08    9.01 
  -2  -3   1 2944.77   49.18 
  -2   3   1 2297.60   51.68 
  -2   3   1 2414.57   49.85 
  -2   3   1 2837.85   62.89 
   2  -3  -1 2651.88   71.16 
   2   3  -1 2843.91   40.33 
   2  -3  -1 2414.18   70.40 
  -2  -3   1 2599.41   81.74 
   2   3  -1 2531.61   46.13 
  -2  -3   1 2854.51   77.46 
   2  -3  -1 2570.19   49.24 
  -2  -3   1 2611.34   86.15 
   2  -3  -1 2409.20   60.67 
  -2   3   1 2518.84   62.36 
   2   3  -1 2863.62   63.77 
   2  -3  -1 2603.13   31.13 
  -2  -3   1 2563.94   59.28 
  -1   3   1 2382.01   56.04 
   1   3  -1 1876.09   24.58 
  -1   3   1 2091.80   53.06 
  -1  -3   1 1667.94   52.57 
   1  -3  -1 2069.60   63.66 
   1  -3  -1 2026.18   41.10 
   1   3  -1 1832.19   37.31 
  -1  -3   1 1621.51   38.75 
   1  -3  -1 1887.26   54.21 
   1  -3  -1 1856.12   46.12 
  -1  -3   1 1863.08   69.38 
  -1   3   1 1882.03   45.12 
  -1  -3   1 2164.00   68.22 
  -1   3   1 1536.24   41.66 
  -1  -3   1 2080.97   37.19 
   1   3  -1 1890.01   48.38 
   0   3   1  362.44   10.57 
   0  -3   1  436.02   33.84 
   0  -3   1  467.10   16.66 
   0   3  -1  477.46   21.76 
   0   3   1  535.35   26.74 
   0  -3  -1  521.15   31.81 
   0   3  -1  368.48   10.64 
   0  -3  -1  490.69   20.72 
   0   3   1  472.13   22.11 
   0  -3  -1  432.23   10.55 
   0  -3  -1  486.45   21.43 
   0   3  -1  400.71    9.97 
   0  -3   1  374.94   23.02 
   0  -3   1  370.58   28.20 
   0   3   1  447.63   23.91 
   0   3  -1  504.46   27.69 
   0  -3  -1  469.74   24.81 
   0  -3  -1  574.20   33.32 
   0   3  -1  406.53   17.49 
   1  -3   1  299.63   14.26 
  -1  -3  -1  349.32   27.31 
  -1   3  -1  347.99   22.86 
   1  -3   1  314.46   28.39 
  -1  -3  -1  335.13   27.12 
   1  -3   1  284.68   11.30 
   1  -3   1  237.08   24.63 
   1  -3   1  266.85   26.57 
   1  -3   1  270.67   21.89 
   1   3   1  312.05   13.85 
  -1  -3  -1  359.97   18.73 
  -1  -3  -1  337.27   21.21 
   1   3   1  355.28   19.65 
  -1  -3  -1  367.81   16.75 
  -1   3  -1  271.10   14.69 
  -1   3  -1  332.73   16.23 
   1   3   1  423.65   23.89 
  -2  -3  -1   16.87    5.30 
   2  -3   1   20.01    7.78 
   2  -3   1   10.81    3.00 
   2  -3   1   15.67    4.51 
  -2   3  -1   16.92    7.17 
  -2  -3  -1    9.12    8.72 
  -2  -3  -1   19.32    8.58 
   2   3   1   18.56    5.79 
  -2  -3  -1   14.86    3.45 
  -2   3  -1   12.77    3.75 
  -2   3  -1   14.97    3.07 
   2   3   1   18.36    4.58 
   2  -3   1    8.25    8.11 
   2   3   1   38.30   10.88 
   2  -3   1   13.28    8.31 
   2   3   1   26.12    7.34 
  -2   3  -1   13.57    5.71 
  -2  -3  -1   19.90    6.55 
  -3   3  -1    5.34    5.27 
  -3   3  -1   11.02    4.60 
  -3   3  -1    9.36    4.22 
  -3  -3  -1    7.51    6.23 
   3  -3   1    9.09    3.68 
  -3  -3  -1    5.48    2.15 
  -3  -3  -1    9.46    5.00 
   3   3   1   10.10    3.61 
   3  -3   1    5.74    3.11 
   3  -3   1   12.62    7.81 
   3   3   1    7.14    7.51 
  -3  -3  -1    6.31    5.89 
   3   3   1   10.74    5.14 
   3   3   1   10.01    5.62 
   3  -3   1   -0.26    7.93 
  -3  -3  -1    4.47    4.90 
  -4  -3  -1    7.47    5.88 
  -4   3  -1   11.58    6.28 
  -4  -3  -1   10.40    4.37 
   4   3   1    9.01    9.70 
   4  -3   1    1.51    9.19 
   4   3   1   10.08    4.83 
   4  -3   1    3.90    8.87 
  -4  -3  -1    1.12    5.58 
   4   3   1   15.38    6.05 
   4  -3   1    7.15    3.72 
  -4  -3  -1   14.64    9.69 
  -4   3  -1    8.09    5.83 
   4  -3   1    8.54    4.01 
   4   3   1    7.75    5.12 
  -4   3  -1    2.45    3.25 
  -4  -3  -1    4.22    2.83 
  -4   3  -1    8.47    4.56 
   5  -3   1   25.69   14.92 
   5   3   1   36.91    8.88 
   5  -3   1   32.05    8.11 
   5   3   1   29.75    7.98 
  -5  -3  -1   17.21    8.19 
   5   3   1   57.04   13.73 
  -5   3  -1   28.65    7.26 
  -5  -3  -1   32.07    9.09 
  -5  -3  -1   29.60    7.60 
  -5   3  -1   35.42    9.31 
  -5   3  -1   19.60    5.85 
  -5   3  -1   18.25    7.67 
   5   3   1   38.93    9.16 
  -5  -3  -1   24.89   10.19 
   5  -3   1   27.41    6.82 
   5  -3   1   26.34   11.93 
   6  -3   1  495.10   15.23 
  -6  -3  -1  459.00   12.86 
   6   3   1  454.50   13.02 
  -6  -3  -1  458.16   16.87 
   6   3   1  461.35   30.74 
   6  -3   1  432.52   17.92 
   6   3   1  378.06   12.41 
  -6  -3  -1  446.93   30.45 
   6  -3   1  371.93   17.01 
   6  -3   1  475.90   32.76 
   6   3   1  572.13   33.31 
   6  -3   1  522.01   19.96 
  -6  -3  -1  367.27   27.23 
   6  -3   1  449.45   16.42 
  -6  -3  -1  420.82   20.41 
   6   3   1  391.61   29.67 
   6  -3   1  438.43   41.75 
  -6  -3  -1  411.69   38.91 
  -6  -3  -1  418.54   16.18 
  -6   3  -1  494.11   36.49 
  -6   3  -1  467.40   28.80 
  -6   3  -1  410.36   28.64 
   6  -3   1  395.78   22.50 
  -6  -3  -1  333.42   38.92 
   6  -3   1  490.36   28.36 
   6  -3   1  404.90   21.02 
  -6   3  -1  410.83   34.82 
   7  -3   1  210.54   13.49 
  -7  -3  -1  251.27   24.52 
  -7  -3  -1  234.09   13.08 
   7  -3   1  238.83   17.53 
  -7  -3  -1  233.02   15.96 
  -7   3  -1  250.56   30.17 
  -7  -3  -1  224.01   12.84 
   7  -3   1  261.20   22.44 
   7   3   1  285.24   28.20 
   7   3   1  266.90   27.07 
   7  -3   1  250.50   18.73 
  -7  -3  -1  200.59   29.05 
   7  -3   1  290.71   15.86 
  -7  -3  -1  236.84   10.04 
   7   3   1  366.00   17.67 
   7  -3   1  187.73   10.82 
  -7   3  -1  328.38   14.41 
  -7   3  -1  278.61   30.03 
  -7  -3  -1  196.77   20.97 
  -7   3  -1  196.96    9.90 
   7  -3   1  258.41   14.51 
   7  -3   1  230.61    9.62 
  -7   3  -1  252.10   22.91 
   7   3   1  219.01   21.00 
   7  -3   1  265.21   13.49 
   7   3   1  258.14   24.78 
   7   3   1  231.37   10.24 
   7   3   1  219.92   11.20 
  -7   3  -1  211.32   22.66 
  -7  -3  -1  226.90   33.32 
   7  -3   1  303.97   28.14 
  -7  -3  -1  346.37   15.61 
   7   3   1  297.17   23.88 
   7  -3   1  244.89   31.97 
   7   3   1  246.41   10.31 
   8  -3   1  146.67   12.15 
   8   3   1  121.79    7.79 
  -8  -3  -1  106.28   17.92 
   8  -3   1   97.82    9.81 
  -8  -3  -1  125.81    7.79 
   8  -3   1  131.29   10.22 
  -8  -3  -1   94.93    9.46 
   8  -3   1  171.60   23.71 
   8  -3   1   98.66    8.92 
   8  -3   1  121.62   10.79 
   8  -3   1  112.74   23.91 
  -8  -3  -1  152.95   11.45 
   8  -3   1  116.26   14.78 
   8   3   1  110.12    8.84 
  -8  -3  -1  105.56    9.62 
   8   3   1   97.26    7.20 
   8  -3   1  109.32   13.04 
   8   3   1  122.79   18.57 
  -8  -3  -1   86.23   21.53 
   8  -3   1  121.93   16.69 
  -8  -3  -1  107.64   26.15 
   8   3   1  131.43   16.75 
  -8  -3  -1  107.49   11.47 
  -8   3  -1  122.40   21.72 
   8   3   1  165.91   12.84 
   8   3   1  122.71   21.49 
  -8  -3  -1  133.82   10.12 
   8  -3   1  112.95    7.29 
   8  -3   1  111.89   30.18 
   8   3   1  141.04   21.01 
  -8   3  -1  146.17   10.59 
  -8  -3  -1  103.93   17.36 
  -8   3  -1  119.36   17.93 
  -8   3  -1  100.23   20.94 
   9   3   1   54.97    7.07 
   9  -3   1   61.27    5.71 
   9  -3   1   53.32    5.44 
  -9  -3  -1   46.03    7.25 
   9  -3   1   32.30   19.37 
   9  -3   1   54.53   13.96 
  -9   3  -1   63.38   13.01 
  -9   3  -1   51.67    5.08 
  -9   3  -1   70.12    8.32 
   9  -3   1   62.92    8.47 
   9  -3   1   64.69   13.50 
  -9  -3  -1   50.53   18.94 
   9   3   1   48.17    5.34 
   9  -3   1   77.39    8.54 
  -9  -3  -1   52.18    7.47 
   9   3   1   68.96    8.99 
   9  -3   1   62.15   11.68 
   9  -3   1   61.26   19.27 
   9   3   1   57.01    6.01 
   9  -3   1   51.36    6.66 
  -9   3  -1   38.44   15.50 
  -9   3  -1   42.87    9.96 
   9  -3   1   53.32    9.72 
   9   3   1   44.92   14.11 
   9   3   1   61.27   14.21 
  -9   3  -1   72.86   18.46 
   9  -3   1   54.05    7.92 
   9   3   1   69.95   15.64 
  -9  -3  -1   46.42   12.29 
  -9  -3  -1   57.04   14.37 
  -9  -3  -1   58.22    7.27 
  -9  -3  -1   67.89    8.12 
  -9  -3  -1   56.95    5.75 
  -9  -3  -1   45.82    8.73 
  10   3   1    0.05    2.53 
 -10  -3  -1   11.80    7.61 
  10   3   1   -1.04    2.56 
 -10  -3  -1    3.68    3.68 
  10   3   1   -2.97    5.11 
 -10  -3  -1   -1.76    9.36 
 -10  -3  -1   -0.28    4.73 
  10  -3   1    0.39    8.51 
 -10  -3  -1    1.48    3.68 
 -10   3  -1    0.86    3.91 
  10   3   1    5.38    9.39 
  10  -3   1    5.98    4.91 
 -10  -3  -1    2.65    2.95 
 -10   3  -1   13.26   11.58 
 -10   3  -1    1.50    7.60 
 -10   3  -1    0.02    5.97 
 -10   3  -1   12.71   17.51 
  10  -3   1   -6.79    8.98 
  10  -3   1    3.29    4.18 
  10   3   1   -4.36    4.08 
  10   3   1    2.29    2.34 
  10  -3   1    2.61    2.09 
  10  -3   1   -3.62    7.01 
  10  -3   1    0.83    5.49 
  10  -3   1    2.26    5.28 
 -10  -3  -1    3.29    3.35 
 -10   3  -1    2.74    5.15 
  10  -3   1    1.44    1.76 
  10   3   1   -7.03    7.29 
 -10  -3  -1   -1.88    4.10 
 -10   3  -1    0.11    1.87 
 -10  -3  -1    0.68    6.31 
  10  -3   1   -0.52    2.61 
  10  -3   1   -7.19    4.40 
  11  -3   1    8.31    9.06 
  11  -3   1    1.80    2.37 
  11  -3   1    1.27    2.21 
 -11  -3  -1    4.54    4.29 
  11  -3   1    8.75   14.57 
 -11  -3  -1   12.21   11.32 
  11   3   1    2.34    3.02 
  11  -3   1    5.46    4.29 
  11   3   1   -1.57    2.98 
  11   3   1    2.76    2.25 
 -11  -3  -1   -0.50    5.11 
 -11   3  -1    9.48    9.16 
 -11  -3  -1   -2.56    3.85 
  11  -3   1    3.82    7.17 
 -11   3  -1    3.42    3.69 
 -11   3  -1    1.80    2.33 
  11   3   1   -9.00    9.69 
 -11  -3  -1    2.69    2.94 
 -11   3  -1    4.68   11.24 
 -11   3  -1  -10.37   13.48 
  11   3   1   -6.17    6.76 
  11   3   1    3.93    3.93 
  11  -3   1   -0.81    3.69 
  11  -3   1    6.04    7.14 
  11  -3   1    0.65    2.90 
 -11   3  -1    2.86    4.71 
  11   3   1  -13.73   10.67 
 -11  -3  -1    3.35    3.84 
 -11   3  -1    3.49    4.21 
  11  -3   1    5.06    7.33 
  12  -3   1   10.15    7.13 
  12  -3   1    1.82    2.20 
  12   3   1    1.45    2.47 
  12  -3   1    4.90    5.48 
  12   3   1    1.79    2.42 
 -12   3  -1    1.02   10.84 
  12   3   1   -1.56    8.59 
  12  -3   1    5.94    8.65 
 -12   3  -1   10.15    6.34 
  12  -3   1    4.36    8.08 
  12  -3   1    7.97    5.29 
 -12  -3  -1    0.83    3.14 
  12  -3   1    2.45    1.99 
  12   3   1    2.31    4.07 
  12   3   1    1.05    3.19 
 -12  -3  -1    8.52    5.19 
 -12   3  -1    6.45    4.89 
  12  -3   1    1.52    3.27 
 -12  -3  -1    4.70    4.07 
 -12   3  -1    1.14    2.35 
 -12  -3  -1    3.45    5.35 
 -12   3  -1   -0.10    4.07 
  12  -3   1   -5.25    6.43 
 -12  -3  -1   -6.95    7.62 
 -12  -3  -1   -3.20    4.02 
  13   3   1    5.65    3.38 
  13   3   1   27.32   14.24 
  13  -3   1   -1.15    2.49 
  13  -3   1   -2.70    2.69 
 -13   3  -1    4.03    4.65 
 -13   3  -1   -0.69    4.27 
 -13  -3  -1    9.34    5.47 
 -13   3  -1  -10.15   14.41 
 -13  -3  -1   13.71    7.76 
  13  -3   1    4.79    5.41 
  13  -3   1   -0.68    1.76 
 -13  -3  -1   -3.41    4.90 
  13   3   1    0.14    2.23 
  13   3   1   -0.40    2.63 
 -13   3  -1    3.06    5.56 
 -13  -3  -1   -4.95    3.21 
 -13  -3  -1   16.53   15.53 
 -13   3  -1    1.44    2.74 
 -13  -3  -1   -8.47    5.71 
 -13  -3  -1   15.02   12.06 
  13  -3   1   -2.46    3.86 
 -14  -3  -1    3.52    4.02 
 -14  -3  -1    1.97    2.84 
  14  -3   1   -2.38    3.38 
  14  -3   1    5.50    2.42 
 -14  -3  -1    7.72    4.67 
  14  -3   1    0.33    4.18 
 -14   3  -1    8.74    4.06 
 -14  -3  -1   -4.96    4.84 
  14   3   1    5.52    3.06 
 -14  -3  -1    2.84    6.61 
  14  -3   1   -2.12    2.08 
 -14   3  -1    1.79    5.22 
 -14   3  -1    1.98    3.95 
  14   3   1   -0.92    2.90 
 -14   3  -1    9.03    4.96 
  14   3   1   -0.51    2.38 
 -14   3  -1    3.74    2.27 
 -15  -3  -1   -3.07    4.03 
  15  -3   1    5.00    4.17 
  15   3   1    0.93    2.37 
  15   3   1    1.90    2.46 
 -15   3  -1    4.42    3.56 
  15  -3   1    6.87    3.35 
 -15   3  -1    4.83    2.47 
 -15   3  -1    7.58    5.52 
 -15  -3  -1    3.78    3.63 
  15   3   1    8.36    3.91 
 -15  -3  -1    2.29    5.20 
 -15   3  -1   -6.55    3.87 
 -15  -3  -1    1.61    2.83 
  15  -3   1    2.06    2.07 
 -15   3  -1    4.81    3.64 
  16  -3   1    1.09    1.87 
  16   3   1    0.08    2.13 
 -16   3  -1    0.74    2.90 
 -16  -3  -1   -2.39    3.71 
  16   3   1   -3.83    2.48 
  16  -3   1    2.18    2.80 
 -16  -3  -1   -1.75    2.29 
 -16  -3  -1   -0.33    3.69 
  16   3   1    1.35    2.43 
 -16   3  -1    0.34    4.43 
  16  -3   1    2.34    3.88 
 -16   3  -1   -5.63    4.24 
 -16   3  -1   -2.58    4.39 
 -16  -3  -1    5.67    5.93 
 -16   3  -1    0.50    1.91 
 -17  -3  -1    4.62    2.56 
  17   3   1    4.00    2.24 
  17  -3   1    4.34    1.87 
 -17   3  -1    1.56    3.09 
 -17  -3  -1   10.95    4.86 
  17  -3   1    4.01    2.02 
  17   3   1    7.27    2.43 
 -17   3  -1    1.23    4.73 
  17  -3   1    3.71    3.31 
 -17   3  -1    1.60    1.62 
 -17  -3  -1    2.92    4.39 
  18  -4  -1    0.49    2.55 
  18   4  -1    2.92    1.88 
 -18  -4   1    1.54    3.23 
 -18  -4   1   -1.66    1.77 
 -18   4   1    1.75    3.78 
  18  -4  -1    1.20    1.84 
 -18  -4   1    4.78    4.95 
  18   4  -1    2.36    1.73 
 -17  -4   1   -0.88    5.34 
 -17   4   1    6.04    3.57 
 -17   4   1    6.07    3.19 
 -17  -4   1   10.22    4.10 
 -17  -4   1    5.99    2.63 
  17  -4  -1   15.15    5.00 
 -17  -4   1    5.90    4.45 
  17   4  -1    6.17    2.36 
  17  -4  -1    9.66    3.29 
  17  -4  -1   10.11    2.67 
 -17   4   1   11.85    5.89 
  17   4  -1   10.02    3.06 
 -17   4   1   10.08    2.69 
 -16  -4   1   -4.49    3.98 
  16  -4  -1    3.59    3.40 
 -16  -4   1    2.89    3.96 
 -16   4   1    4.98    4.83 
  16  -4  -1    3.23    2.24 
  16  -4  -1    1.02    2.21 
  16   4  -1    3.76    2.55 
  16   4  -1   -0.56    2.11 
 -16   4   1    8.90    7.16 
 -16  -4   1    3.89    2.82 
 -16  -4   1   10.38    6.72 
 -16   4   1    0.50    2.15 
 -16   4   1   -0.69    3.29 
 -15  -4   1   13.49    5.64 
 -15  -4   1    3.37    7.51 
  15  -4  -1    7.90    3.09 
 -15  -4   1   -2.02    3.88 
  15   4  -1   10.19    2.86 
 -15  -4   1    5.92    3.13 
 -15  -4   1    9.97    4.65 
 -15   4   1   11.20    4.75 
 -15   4   1    3.25    2.62 
  15  -4  -1    5.81    4.07 
  15   4  -1    2.15    2.85 
 -15   4   1    1.92    4.96 
 -15   4   1   -0.92    5.80 
  15  -4  -1    9.39    3.27 
  14   4  -1   21.44    5.45 
 -14  -4   1   22.91    4.80 
 -14   4   1    2.82    7.68 
 -14   4   1   28.00    8.30 
  14   4  -1   14.33    3.83 
 -14  -4   1   23.87    9.30 
  14   4  -1   16.86    4.76 
 -14   4   1   17.47    3.92 
 -14  -4   1   10.37    5.57 
  14  -4  -1   18.75    3.85 
 -14  -4   1   18.32    5.60 
  14  -4  -1    8.85    3.97 
 -14   4   1   16.67    4.81 
 -14  -4   1   14.37    5.12 
  14  -4  -1   18.22    5.62 
 -14   4   1   24.58    6.05 
  14   4  -1   16.05    4.19 
 -13  -4   1    1.11    4.31 
 -13   4   1   15.65    9.21 
 -13   4   1   -2.45    3.92 
  13  -4  -1    8.57    5.20 
 -13   4   1   -1.83    4.26 
 -13  -4   1    4.10   12.87 
  13   4  -1    0.98    3.24 
 -13  -4   1   -1.27    2.86 
 -13   4   1   -2.53    5.41 
 -13  -4   1   -3.49    3.69 
 -13   4   1   -3.85    2.48 
  13   4  -1   -1.58    3.06 
  13  -4  -1    0.66    2.74 
 -13  -4   1   -4.14    6.55 
  13  -4  -1    2.66    8.14 
  13   4  -1   -0.95    2.51 
  13  -4  -1   -5.01    2.82 
 -13  -4   1   -2.75    4.69 
  13   4  -1    3.17    4.65 
  13  -4  -1    2.92    4.52 
 -13   4   1   -1.32   15.38 
 -13  -4   1   23.10   21.12 
 -12   4   1    0.61    7.26 
 -12  -4   1    6.60    3.45 
  12  -4  -1    7.37    4.86 
  12   4  -1    8.25    3.48 
 -12  -4   1   -1.04    3.56 
 -12  -4   1   -0.01    5.52 
 -12   4   1   -1.88    3.62 
 -12   4   1   10.56    5.56 
  12  -4  -1    7.97    3.90 
 -12   4   1   -3.91    4.48 
 -12  -4   1    7.30    4.43 
  12   4  -1    4.72    3.25 
  12  -4  -1    3.88    2.45 
 -12   4   1   10.91    3.49 
  12   4  -1   10.25    7.09 
  12  -4  -1    5.70    7.16 
 -12  -4   1   -4.64    4.42 
  12   4  -1    6.82    5.23 
  12   4  -1   -1.99    6.65 
 -12   4   1   23.19   12.50 
  12   4  -1   -1.93    8.88 
  12  -4  -1    4.07    3.00 
  12  -4  -1    7.06    6.89 
 -12  -4   1   13.96   12.10 
 -12   4   1   -2.92   11.95 
  12   4  -1    4.24    2.90 
  11  -4  -1   34.41    6.75 
  11   4  -1   40.97    5.54 
  11  -4  -1   36.54    6.08 
 -11   4   1   47.78   15.68 
 -11  -4   1   36.01    9.10 
 -11  -4   1   35.52    7.21 
  11  -4  -1   45.00   13.91 
  11  -4  -1   46.38   10.71 
  11   4  -1   58.77    9.39 
 -11   4   1   52.78   10.40 
  11  -4  -1   19.33    8.30 
  11  -4  -1   52.78    7.56 
  11  -4  -1   42.21   11.72 
  11   4  -1   -7.65   11.18 
  11   4  -1   38.86    5.53 
 -11   4   1   27.63    9.41 
 -11  -4   1   46.56    6.04 
 -11  -4   1   30.64    9.44 
  11  -4  -1   30.14   17.69 
  11   4  -1   51.82   15.24 
 -11  -4   1   33.60   14.85 
 -11  -4   1   36.01    8.37 
  11   4  -1   40.55    5.53 
  11  -4  -1   46.53    7.35 
 -11  -4   1   34.33   21.13 
 -11  -4   1   34.43    6.40 
 -11  -4   1   32.20   23.66 
  11   4  -1   42.18   13.78 
 -11   4   1   46.19   18.16 
 -11   4   1   52.77    8.45 
  10   4  -1   35.21    4.89 
  10   4  -1   23.92    9.84 
 -10  -4   1   22.31    6.58 
 -10  -4   1   29.39   19.59 
 -10  -4   1   31.50    9.59 
  10  -4  -1   38.29   16.64 
 -10   4   1   33.60   17.63 
  10   4  -1   25.35    9.85 
  10  -4  -1   35.65    6.41 
  10  -4  -1   37.86   11.28 
 -10  -4   1   34.13    5.31 
 -10   4   1   26.16    4.92 
 -10   4   1   42.09   12.59 
  10   4  -1   28.28    4.41 
  10  -4  -1   29.86    8.53 
 -10  -4   1   25.08    5.88 
  10  -4  -1   19.38    4.12 
  10  -4  -1   17.99   12.19 
 -10   4   1   26.38   11.89 
 -10  -4   1   43.69   22.37 
 -10  -4   1   38.51    9.77 
  10  -4  -1   28.91    8.16 
 -10   4   1   38.20    6.83 
  10  -4  -1   29.18    9.50 
  10   4  -1   22.04   10.61 
 -10  -4   1   38.09   13.78 
 -10   4   1   18.00    8.48 
 -10  -4   1    9.38    5.28 
 -10  -4   1   23.21    8.17 
  10   4  -1   25.51    4.72 
  10  -4  -1   46.86    7.34 
 -10  -4   1   27.76    6.65 
  10  -4  -1   30.32    4.40 
  10   4  -1   70.24   18.94 
  10  -4  -1   25.86    6.71 
  -9  -4   1    5.22    3.10 
   9  -4  -1    3.35    3.64 
   9   4  -1    3.39    2.50 
  -9  -4   1    7.48    5.38 
  -9  -4   1   -3.27    6.85 
  -9   4   1    1.00    2.30 
  -9  -4   1    9.52   13.83 
   9  -4  -1    3.87    5.44 
   9  -4  -1   -0.21    4.08 
   9   4  -1    1.31    7.58 
   9   4  -1    1.11    4.11 
  -9  -4   1   -1.93    3.01 
  -9   4   1   10.01    7.10 
   9   4  -1   11.10    8.01 
  -9   4   1   -5.36    9.67 
   9  -4  -1   -7.31   14.00 
  -9   4   1    0.09    7.39 
  -9  -4   1   11.38    7.49 
   9  -4  -1    1.03    3.83 
   9   4  -1    4.19    2.44 
  -9  -4   1    3.51    2.30 
  -9  -4   1   -2.74    8.75 
   9  -4  -1    2.20    2.10 
   9  -4  -1   -5.44    7.61 
  -9  -4   1   -1.17    4.44 
  -9   4   1    2.24    6.26 
  -9  -4   1    6.14    4.87 
  -9  -4   1    8.81    4.75 
   9  -4  -1    8.21    6.41 
   9  -4  -1    3.72    5.59 
   9  -4  -1   -2.89    3.19 
   9  -4  -1    6.51    6.58 
  -9   4   1    6.87    9.75 
  -9   4   1    2.92    3.67 
   9  -4  -1    3.54    2.34 
  -9  -4   1   -2.39    6.87 
  -8  -4   1   -7.44    5.76 
  -8  -4   1    3.74    3.22 
   8   4  -1   -0.84    4.14 
  -8  -4   1    1.99    3.83 
  -8  -4   1   -1.75   10.34 
  -8   4   1  -13.05    9.80 
   8  -4  -1   13.13   12.86 
  -8  -4   1   -3.73    8.10 
   8  -4  -1   -0.89    3.23 
   8  -4  -1   -2.80    8.74 
   8  -4  -1    2.41    3.74 
  -8  -4   1   -1.80    4.29 
   8  -4  -1    7.53    5.61 
   8  -4  -1   -3.29    4.01 
  -8  -4   1   -0.26    5.46 
  -8  -4   1    1.12    6.03 
  -8   4   1   -3.29    6.22 
  -8  -4   1    3.34    5.16 
   8   4  -1    3.16    6.90 
  -8   4   1   -0.13    2.04 
   8   4  -1    0.21    1.76 
  -8   4   1   -1.47    2.78 
   8  -4  -1    1.47    1.83 
   8  -4  -1   -6.06    6.01 
   8  -4  -1    3.20    3.77 
  -8  -4   1    2.43    3.21 
  -8  -4   1    9.02   13.53 
   8   4  -1    2.34    4.26 
   8  -4  -1   -0.34    2.47 
  -8   4   1   10.75    7.88 
  -8   4   1    7.69    6.85 
   8  -4  -1    2.48    3.56 
   8   4  -1    1.01    1.86 
  -8  -4   1    1.11    1.95 
  -8   4   1   12.24   10.51 
   8  -4  -1   -1.29    2.81 
  -8  -4   1   -5.54    5.97 
  -8  -4   1   -0.65   11.05 
  -7   4   1   12.84    8.80 
  -7   4   1   22.64   10.36 
   7   4  -1    5.91    2.27 
   7  -4  -1   17.95    4.96 
  -7   4   1   16.49    6.07 
  -7  -4   1   18.34    7.43 
   7  -4  -1   21.88    6.55 
   7  -4  -1   10.49    6.02 
  -7  -4   1    7.07    4.84 
   7   4  -1   16.35    7.22 
   7  -4  -1   11.33    3.08 
   7   4  -1   19.31    8.90 
   7  -4  -1   12.00    8.59 
  -7  -4   1   17.82    6.51 
  -7  -4   1   13.60    7.53 
  -7   4   1    7.68    5.89 
   7  -4  -1    9.78   11.40 
   7  -4  -1   11.57    3.07 
   7   4  -1   15.89    6.64 
  -7  -4   1   12.87    9.60 
  -7  -4   1   12.63    4.65 
  -7  -4   1    6.76   13.21 
  -7  -4   1    7.14    5.75 
   7  -4  -1    8.55    3.00 
   7  -4  -1   13.78    6.32 
   7  -4  -1   10.94    3.94 
   7  -4  -1    4.65    5.38 
  -7  -4   1   10.48    5.42 
  -7   4   1   21.02   10.74 
  -7  -4   1    9.09    4.36 
  -7  -4   1   11.43    3.53 
  -7  -4   1    6.54    5.23 
  -7  -4   1   31.20   14.32 
  -7  -4   1   11.23    3.01 
  -7   4   1   11.06    3.41 
   7  -4  -1   13.00    2.73 
   7   4  -1   13.50    2.82 
   7  -4  -1    5.15    3.05 
   6  -4  -1   23.09   11.40 
   6  -4  -1   19.61    3.33 
   6  -4  -1   18.92    5.52 
  -6  -4   1   15.14    8.44 
  -6  -4   1   13.92    4.85 
   6  -4  -1   13.72    3.46 
  -6   4   1   16.52    5.47 
  -6  -4   1   -0.62   10.20 
  -6   4   1   21.23    6.36 
  -6  -4   1   15.75    5.13 
  -6  -4   1   14.09    3.72 
   6  -4  -1   16.35    3.19 
   6  -4  -1   28.70    5.50 
  -6  -4   1   19.82    3.27 
   6  -4  -1   14.09    4.18 
   6  -4  -1    8.23   10.65 
  -6   4   1   21.26    9.65 
   6  -4  -1   21.38    6.16 
  -6  -4   1   16.32    6.11 
  -6  -4   1   13.97   12.84 
   6   4  -1   25.20   10.55 
   6  -4  -1   20.94    6.84 
  -6  -4   1   18.62    4.45 
  -6  -4   1   17.22   12.23 
  -6  -4   1   19.12    6.85 
   6   4  -1   15.98    6.48 
  -6   4   1   17.32    7.06 
   6   4  -1   20.06    3.17 
   6   4  -1   31.00    8.22 
  -6  -4   1   16.36    7.29 
  -6   4   1   13.85    2.89 
  -6   4   1   18.70    9.04 
  -5  -4   1    8.82    5.25 
   5  -4  -1    0.18    2.36 
   5   4  -1   -0.37    3.18 
  -5   4   1   -1.25    3.44 
  -5   4   1   -1.23    5.59 
   5  -4  -1  -20.22    9.59 
  -5   4   1    3.92    5.23 
  -5  -4   1    6.33   10.62 
  -5  -4   1   -6.08    7.89 
  -5  -4   1   -3.54    7.39 
   5  -4  -1   -5.29    4.91 
  -5   4   1    2.58    7.16 
   5  -4  -1   -4.77    9.94 
  -5  -4   1    4.75    5.52 
   5   4  -1    4.53    4.81 
   5   4  -1    0.06    2.91 
  -4   4   1  303.68   26.12 
   4   4  -1  346.33   29.56 
  -4  -4   1  335.04   34.74 
   4  -4  -1  291.69   32.64 
  -4  -4   1  367.11   29.02 
   4   4  -1  330.90   22.40 
   4  -4  -1  294.14   28.51 
  -4   4   1  228.90   11.95 
   4  -4  -1  312.30   16.52 
  -4   4   1  339.44   27.90 
  -4  -4   1  358.24   23.49 
   4  -4  -1  299.95   30.77 
  -4  -4   1  332.65   39.45 
   4   4  -1  317.63   20.10 
   3  -4  -1  537.53   15.87 
  -3   4   1  602.85   35.02 
   3  -4  -1  523.44   41.12 
   3   4  -1  574.71   27.28 
  -3   4   1  604.71   35.93 
   3   4  -1  634.43   24.10 
  -3  -4   1  554.61   40.42 
   3  -4  -1  507.84   38.66 
  -3   4   1  572.11   30.63 
   3  -4  -1  577.33   26.68 
  -3   4   1  544.36   25.42 
   3  -4  -1  581.85   37.09 
  -3  -4   1  670.22   38.47 
  -3  -4   1  661.20   29.57 
   3   4  -1  652.08   37.20 
  -2  -4   1   40.90   14.26 
  -2   4   1   49.24    8.54 
  -2   4   1   50.00    8.64 
   2   4  -1   50.05    8.20 
   2   4  -1   59.15   11.97 
  -2   4   1   56.33   12.22 
   2   4  -1   56.39    5.88 
   2   4  -1   59.00   11.59 
   2  -4  -1   55.18   13.01 
  -2  -4   1   55.42   13.44 
  -2  -4   1   52.79    7.93 
   2  -4  -1   61.16   12.03 
  -2   4   1   45.69   10.98 
  -2  -4   1   57.13   12.76 
  -2  -4   1   48.66    5.88 
   2  -4  -1   58.49    8.57 
   2  -4  -1   52.64   13.37 
  -1   4   1   91.94   13.49 
   1  -4  -1   96.62   10.90 
  -1   4   1   86.54   11.72 
  -1  -4   1   68.30    9.32 
   1  -4  -1   79.23   12.93 
  -1  -4   1   67.23   13.51 
  -1  -4   1  101.14   18.17 
   1   4  -1   94.86   14.73 
  -1  -4   1   91.47    9.37 
   1  -4  -1   90.02   17.35 
  -1   4   1  103.72   13.95 
  -1  -4   1   95.84   18.73 
  -1   4   1   71.34   11.14 
   1  -4  -1   92.18   12.78 
   1   4  -1   83.03    9.42 
   1   4  -1   95.92   12.58 
   0  -4  -1  147.51   17.78 
   0  -4  -1  179.34   22.32 
   0   4   1  151.42   16.43 
   0  -4   1  140.47   15.82 
   0  -4   1  104.69   17.85 
   0  -4  -1  179.23   14.12 
   0   4  -1  178.14   18.69 
   0   4   1  172.89   17.53 
   0  -4   1  148.08   11.39 
   0   4   1  158.51   14.54 
   0   4  -1  161.91   15.20 
   0  -4   1  168.07   24.51 
   0  -4  -1  173.03   22.43 
   0   4  -1  137.78   12.09 
   0  -4   1  129.93   22.33 
   0  -4  -1  172.00   15.69 
   1  -4   1    6.88    6.78 
   1  -4   1    5.81    3.15 
  -1  -4  -1    2.02    5.50 
  -1  -4  -1   -2.29    7.73 
   1   4   1    6.55    5.00 
  -1  -4  -1    7.58    4.27 
  -1  -4  -1   10.48    4.92 
   1   4   1    2.86    1.59 
   1  -4   1   -2.91    9.01 
  -1   4  -1    1.65    2.65 
   1   4   1    1.11    3.57 
  -1  -4  -1   -1.51    6.40 
  -1   4  -1    6.38    5.96 
  -1   4  -1    2.54    2.78 
   1  -4   1    7.26    9.21 
   1   4   1   20.64    5.91 
   2   4   1  934.06   43.08 
   2  -4   1  596.86   18.68 
   2  -4   1  604.02   44.62 
   2  -4   1  477.00   39.80 
   2   4   1  661.16   25.33 
  -2  -4  -1  758.06   26.68 
  -2  -4  -1  697.14   37.45 
   2   4   1  776.76   35.00 
   2  -4   1  577.92   39.91 
  -2   4  -1  634.53   21.50 
  -2   4  -1  708.38   38.79 
  -2  -4  -1  754.62   48.02 
  -2   4  -1  631.81   27.50 
  -2  -4  -1  711.52   47.50 
  -2  -4  -1  833.51   34.33 
  -2   4  -1  844.15   39.34 
   3  -4   1   67.28    7.70 
  -3  -4  -1   79.78   13.77 
   3  -4   1   64.65   14.90 
   3  -4   1   86.02    9.97 
   3   4   1   86.46   10.35 
  -3   4  -1   75.49    8.93 
   3   4   1   87.66   12.60 
  -3   4  -1  100.25   14.82 
   3   4   1  116.06   15.99 
  -3  -4  -1   77.29   12.07 
   3  -4   1   59.65   17.35 
  -3  -4  -1   88.75   18.94 
   3   4   1  102.13   13.95 
  -3  -4  -1   64.81    7.02 
  -3   4  -1   74.74   13.29 
  -3  -4  -1   65.62   15.77 
   3  -4   1   73.56   16.87 
   4   4   1   92.21   12.39 
   4  -4   1   71.55    9.77 
   4  -4   1   59.62   18.63 
   4   4   1  102.78   15.11 
  -4  -4  -1   71.57   16.83 
  -4  -4  -1  101.97   14.53 
  -4   4  -1   92.71   14.93 
   4   4   1  111.08   14.45 
  -4  -4  -1   80.94   14.65 
  -4   4  -1   83.68   11.04 
  -4   4  -1   77.70   12.53 
   4  -4   1   81.58   19.23 
   4   4   1   94.97   14.03 
  -4   4  -1   79.42   13.73 
  -4  -4  -1   74.79   16.69 
  -4  -4  -1   61.14    6.19 
   4  -4   1   82.99   10.50 
   5  -4   1   68.93    9.27 
  -5  -4  -1   54.99   18.47 
   5  -4   1   52.81   16.88 
  -5  -4  -1   75.31    9.28 
  -5  -4  -1   74.82    7.58 
  -5   4  -1   94.36   14.88 
   5  -4   1   82.71   11.91 
   5   4   1  101.40   16.07 
  -5   4  -1   79.16   15.87 
   5  -4   1   64.52    7.26 
   5   4   1   77.28    5.72 
   5   4   1   81.10   13.75 
  -5  -4  -1   78.46   13.29 
   5  -4   1   71.54    8.06 
  -5  -4  -1   77.67   14.40 
  -5   4  -1   89.39   15.93 
  -5   4  -1   79.44   11.80 
  -5  -4  -1   83.87    5.80 
   5  -4   1   69.72    9.98 
  -5  -4  -1   76.55    7.97 
   5   4   1   77.55   12.76 
   5  -4   1   79.07   10.80 
   5  -4   1   77.62   18.31 
   5  -4   1   78.57    7.28 
   5  -4   1   95.27    9.10 
  -5  -4  -1   84.64   19.43 
   5  -4   1   89.72    6.94 
   6  -4   1   27.33   14.95 
   6  -4   1   55.15    7.41 
   6  -4   1   44.32    6.47 
  -6  -4  -1   54.75    9.48 
  -6  -4  -1   43.62   14.68 
   6   4   1   40.76    4.57 
  -6  -4  -1   31.78   10.24 
  -6  -4  -1   18.91   13.01 
   6   4   1   26.97    3.86 
  -6   4  -1   44.37   12.74 
  -6  -4  -1   42.03    6.04 
   6  -4   1   35.73    8.65 
  -6  -4  -1   31.62    5.44 
   6   4   1   74.09    9.08 
   6   4   1   42.91   10.91 
   6   4   1   48.27   11.91 
  -6  -4  -1   36.09    5.68 
   6  -4   1   32.38   13.67 
  -6   4  -1   33.53   11.80 
   6  -4   1   37.58    5.14 
  -6  -4  -1   54.68    7.63 
  -6  -4  -1   41.77    8.47 
  -6  -4  -1   47.74    4.83 
   6  -4   1   43.44    8.48 
   6  -4   1   44.97    6.02 
  -6   4  -1   29.65    7.19 
  -6  -4  -1   46.13   11.50 
   6   4   1   63.61   13.11 
   6  -4   1   46.30    9.33 
   6  -4   1   32.07    5.81 
  -6   4  -1   39.20    9.24 
  -6   4  -1   51.47    8.85 
   6  -4   1   36.53    5.03 
   6  -4   1   47.68   10.50 
  -7  -4  -1  100.62   12.26 
   7   4   1  102.50    7.23 
   7   4   1  117.03   18.56 
  -7   4  -1  126.95   22.33 
   7  -4   1  101.59    6.50 
   7   4   1  103.69   16.94 
  -7  -4  -1  116.65    9.91 
   7  -4   1  101.23   16.91 
   7  -4   1  113.67   14.97 
  -7   4  -1   79.91   18.75 
   7   4   1  105.13    7.38 
  -7  -4  -1  120.97   10.80 
  -7   4  -1  106.13   15.19 
   7  -4   1   94.30    9.90 
  -7  -4  -1   74.05   21.60 
   7   4   1  172.71   13.23 
   7  -4   1  125.38   11.43 
   7   4   1  110.58   17.01 
   7  -4   1   87.99   12.77 
   7   4   1  142.68   23.68 
  -7  -4  -1  110.80   18.52 
   7  -4   1   94.97   23.21 
  -7  -4  -1   80.98    9.11 
   7  -4   1  104.57    8.69 
   7  -4   1  104.14    9.81 
  -7   4  -1   81.70    6.37 
   7  -4   1   90.09   25.53 
  -7  -4  -1   88.50    8.95 
  -7  -4  -1  141.87   15.06 
   7  -4   1  108.49    8.00 
   7  -4   1  115.17    9.40 
  -7  -4  -1   99.94   17.68 
  -7  -4  -1  113.78    7.45 
   8   4   1   23.91    8.82 
  -8  -4  -1   26.90    4.26 
   8  -4   1   23.77    8.50 
   8  -4   1   28.09    5.80 
  -8   4  -1   30.01    5.37 
  -8  -4  -1   41.60    8.67 
   8  -4   1   19.90    8.12 
   8  -4   1   30.17    8.87 
   8   4   1   24.05    4.19 
   8   4   1   19.89    8.50 
   8  -4   1   34.06    7.32 
  -8  -4  -1   22.59    9.30 
  -8   4  -1   34.71   14.15 
  -8   4  -1   31.41    8.28 
  -8  -4  -1   21.18    7.43 
   8   4   1   32.96    6.11 
   8  -4   1   20.32    3.34 
  -8   4  -1   21.45    8.72 
  -8  -4  -1   31.22   14.76 
  -8   4  -1   26.18   13.41 
   8  -4   1   24.68   14.12 
   8  -4   1   23.52    4.92 
  -8  -4  -1   23.26    5.38 
  -8  -4  -1   30.59    6.24 
   8   4   1   30.02    4.40 
   8  -4   1   22.11    6.01 
  -8  -4  -1   22.59    8.49 
  -8   4  -1   18.51    4.00 
  -8  -4  -1   22.72    5.58 
   8  -4   1   24.27    9.89 
   8   4   1   33.42   12.64 
   8   4   1   27.55   11.39 
  -8  -4  -1   23.37    5.48 
   8  -4   1   27.69    6.03 
   8  -4   1   26.49   12.97 
  -9  -4  -1    4.82    3.90 
  -9  -4  -1   -4.05    4.10 
   9   4   1   -4.65    4.73 
  -9  -4  -1   15.98    8.60 
   9  -4   1  -12.29   15.72 
   9  -4   1    3.77    5.23 
  -9   4  -1    2.37    8.18 
   9   4   1   10.06    8.41 
  -9  -4  -1   11.88   11.45 
   9  -4   1    3.64    8.24 
  -9  -4  -1    2.75    6.15 
   9  -4   1   -2.21    3.36 
  -9   4  -1   -1.63    4.95 
   9  -4   1   13.80   13.94 
   9  -4   1    5.21    6.59 
  -9  -4  -1   12.19    6.80 
   9  -4   1    1.24    3.29 
  -9   4  -1   18.01   10.31 
   9   4   1    0.93    2.48 
   9  -4   1   -1.32    4.63 
  -9  -4  -1    2.45    2.47 
  -9   4  -1    8.73    5.72 
  -9   4  -1    0.32    3.41 
  -9  -4  -1   -2.30    4.77 
   9  -4   1    5.22    4.05 
  -9   4  -1    0.37    1.62 
   9  -4   1    3.17    1.78 
   9   4   1   -2.05    2.32 
   9   4   1   -3.32    6.43 
   9  -4   1    4.35    3.19 
   9  -4   1    0.57    4.18 
   9   4   1   -0.13    2.38 
  -9  -4  -1   -5.33    4.19 
   9   4   1    7.08    5.75 
  10   4   1   10.54   11.65 
  10  -4   1    4.08    3.42 
  10   4   1    2.18    5.71 
 -10   4  -1    0.28    6.23 
 -10   4  -1   -2.11   10.11 
 -10  -4  -1    2.97    5.71 
  10  -4   1    2.05    5.48 
  10  -4   1    0.56    3.51 
 -10   4  -1    3.10    1.88 
 -10   4  -1   -0.43    5.70 
 -10  -4  -1    1.59    2.63 
  10  -4   1    6.49    5.77 
  10   4   1    0.33    6.16 
 -10  -4  -1   13.98    5.12 
  10  -4   1   -5.76   10.67 
 -10  -4  -1    9.25    4.88 
  10  -4   1    6.04    6.83 
 -10  -4  -1    3.28    6.94 
  10  -4   1    7.20    4.72 
  10   4   1    4.11    2.77 
 -10  -4  -1   -8.48    4.33 
  10  -4   1    3.99    4.14 
 -10  -4  -1   -1.08    3.67 
 -10   4  -1    1.96    8.45 
 -10   4  -1    7.14    3.93 
  10   4   1    3.22    2.52 
  10  -4   1    5.63    7.71 
 -10  -4  -1    9.34   10.04 
  10  -4   1    4.43    2.20 
  10   4   1    5.01    2.16 
  10   4   1    5.09    4.03 
  11  -4   1    5.10    5.03 
  11   4   1    3.69    3.37 
  11  -4   1    5.88    4.53 
 -11   4  -1    5.13    5.58 
 -11  -4  -1    8.43    5.18 
 -11   4  -1    8.18    2.79 
  11  -4   1   10.66    8.77 
 -11   4  -1    2.53    9.65 
  11  -4   1    1.69    3.24 
 -11  -4  -1   10.51    4.87 
  11   4   1    0.78    3.74 
  11  -4   1    5.31    6.68 
 -11   4  -1    1.38    6.07 
 -11   4  -1   10.74    5.66 
 -11  -4  -1   -7.23    7.43 
  11   4   1   -0.26    9.66 
 -11   4  -1   16.38   13.86 
  11  -4   1    0.46    5.32 
  11  -4   1   -2.84    6.59 
  11   4   1   -1.56    7.12 
  11  -4   1    2.85    2.03 
  11   4   1    4.86    3.12 
 -11  -4  -1    5.67    4.30 
 -11  -4  -1    7.47    6.41 
 -11   4  -1   13.76   15.98 
 -11  -4  -1    1.45    2.79 
  11   4   1    2.66    2.48 
 -12  -4  -1   22.98    6.18 
 -12   4  -1   29.04    8.50 
 -12  -4  -1   25.73    6.64 
 -12  -4  -1   31.53    5.64 
  12   4   1   22.89    5.11 
  12  -4   1   44.85   10.85 
  12   4   1   35.65    7.20 
  12  -4   1   34.73    7.44 
 -12   4  -1   31.96    6.84 
 -12  -4  -1   14.54   15.01 
 -12  -4  -1   23.09    6.68 
  12   4   1   26.60    5.06 
 -12  -4  -1   24.19   13.33 
 -12   4  -1   25.09    3.96 
  12   4   1   27.34    4.69 
 -12   4  -1   38.19    8.02 
  12  -4   1   36.05    7.82 
  12  -4   1   10.84   11.18 
  12  -4   1   18.86    8.61 
  12  -4   1   30.40    4.56 
  12  -4   1   24.94    5.84 
 -12  -4  -1   25.59    9.01 
 -12   4  -1    4.98   14.53 
 -13   4  -1   19.87    4.05 
 -13   4  -1   37.27    8.70 
  13  -4   1   17.57    7.15 
  13  -4   1   35.69    7.45 
  13  -4   1   25.80    8.77 
 -13  -4  -1   22.65    6.74 
  13  -4   1   25.64    4.33 
 -13  -4  -1   23.19    6.84 
  13   4   1   25.47    4.90 
  13   4   1   32.84    6.94 
  13  -4   1   27.81    5.86 
 -13  -4  -1   30.38    5.28 
 -13  -4  -1   31.08    9.30 
 -13   4  -1   30.76    7.12 
 -13   4  -1   34.30    7.30 
  13   4   1   27.48    5.34 
  13  -4   1   38.26    7.88 
 -13  -4  -1   29.31    7.31 
 -14   4  -1    2.71    6.08 
 -14  -4  -1   10.45    3.52 
 -14   4  -1   14.04    5.56 
  14  -4   1    3.10    3.58 
 -14   4  -1    8.89    4.98 
  14   4   1    9.17    3.82 
 -14  -4  -1    9.07    5.43 
 -14  -4  -1   -1.76    6.01 
 -14   4  -1   10.88    4.79 
  14   4   1    4.19    3.09 
 -14   4  -1   11.94    2.98 
  14   4   1   13.05    4.12 
  14  -4   1    6.52    2.64 
  14  -4   1    8.41    3.81 
 -14  -4  -1    3.20    3.96 
  15  -4   1    7.17    2.30 
  15  -4   1   10.80    5.27 
  15   4   1    8.39    3.10 
 -15  -4  -1   11.56    3.52 
 -15   4  -1   15.34    5.48 
 -15   4  -1    5.58    4.79 
  15  -4   1    6.11    3.40 
 -15  -4  -1    1.09    3.38 
 -15   4  -1    4.18    2.09 
 -15  -4  -1    8.95    6.93 
 -15   4  -1    3.71    3.26 
 -15  -4  -1    6.18    4.78 
 -15   4  -1    1.24    4.12 
  15   4   1   10.91    3.60 
 -16  -4  -1    5.46    4.11 
 -16  -4  -1   16.01    5.21 
 -16   4  -1   17.82    4.89 
 -16  -4  -1    8.85    5.86 
  16   4   1   18.86    3.71 
  16  -4   1    8.05    3.13 
 -16   4  -1   12.24    4.28 
 -16   4  -1    6.26    4.91 
 -16   4  -1    5.04    1.85 
  16   4   1   12.41    3.02 
 -16  -4  -1   12.65    3.41 
  16  -4   1   11.37    2.42 
  16  -4   1   16.72    4.94 
 -17  -4  -1    3.20    1.98 
  17  -4   1    1.16    2.23 
 -17   4  -1   -0.84    2.55 
  17   4   1    0.54    1.68 
 -17  -4  -1   -1.34    3.19 
 -17  -4  -1    5.38    4.52 
  17  -4   1    2.22    3.08 
  17   4   1    1.41    1.87 
 -17   4  -1    4.78    4.46 
  17  -5  -1    1.96    1.71 
  17  -5  -1   -0.54    1.80 
  17  -5  -1    2.29    3.06 
 -17   5   1   -1.24    2.65 
  17   5  -1   -0.57    1.74 
 -17  -5   1   -2.84    4.91 
  17   5  -1   -0.41    1.55 
 -17   5   1   -7.37    5.09 
 -17  -5   1    2.02    1.94 
 -17   5   1   -1.21    1.53 
 -17   5   1   -1.48    3.25 
 -17  -5   1    2.88    3.83 
  16  -5  -1    3.03    1.87 
 -16   5   1    1.90    4.15 
 -16  -5   1   -9.17    4.29 
  16   5  -1    0.02    2.15 
 -16  -5   1   -4.99    6.33 
 -16   5   1    2.69    6.39 
 -16  -5   1   -0.27    3.90 
  16   5  -1    2.26    2.17 
 -16   5   1    3.49    2.11 
  16  -5  -1    1.32    2.55 
 -16   5   1   11.02    4.34 
 -16  -5   1   -0.92    2.34 
  16  -5  -1    6.46    3.93 
  15  -5  -1    2.35    4.50 
  15  -5  -1   -5.24    2.97 
 -15   5   1    6.83    4.26 
 -15  -5   1   -0.91    4.15 
  15  -5  -1    0.84    1.98 
 -15   5   1   -5.73    5.31 
  15   5  -1    4.60    3.01 
  15   5  -1    1.62    3.49 
 -15  -5   1   -2.36    6.57 
 -15  -5   1    2.90    3.70 
  15   5  -1    4.64    3.33 
 -15  -5   1    3.41    2.37 
 -15   5   1    4.83    5.13 
 -15   5   1   -0.22    2.16 
 -15  -5   1   -4.76    4.11 
 -14   5   1    2.22    2.44 
 -14  -5   1    7.00    4.60 
  14   5  -1    1.59    4.56 
  14   5  -1    2.18    2.23 
 -14   5   1   -0.17    6.69 
 -14   5   1   -5.63    6.12 
  14  -5  -1   -1.86    2.28 
 -14  -5   1    2.01    4.27 
 -14   5   1   -4.63    5.19 
  14  -5  -1    1.66    2.56 
 -14   5   1   -3.35    3.96 
  14  -5  -1   -1.81    3.70 
  14   5  -1   -2.50    2.51 
 -14  -5   1   -5.51    4.75 
 -14  -5   1    1.57    6.70 
 -14  -5   1    2.70    2.80 
 -13   5   1   19.27    6.65 
 -13   5   1    8.47    6.55 
 -13  -5   1   11.75    6.38 
 -13   5   1   12.55    5.00 
 -13   5   1    8.58    3.12 
 -13  -5   1   -2.26    6.62 
 -13   5   1   -7.30    8.41 
  13  -5  -1    8.97    3.09 
  13  -5  -1    6.31    6.61 
  13   5  -1    5.46    6.08 
 -13  -5   1   -0.42    4.03 
  13  -5  -1    8.95    3.68 
 -13  -5   1   13.52    4.41 
  13   5  -1    8.05    3.34 
 -13  -5   1    4.84    3.86 
  13  -5  -1    5.71    4.27 
  13   5  -1    8.41    3.51 
  13  -5  -1    4.93    3.81 
  12   5  -1   65.83   21.94 
 -12  -5   1   42.75    8.49 
 -12   5   1   63.78   23.31 
 -12  -5   1   42.41    9.08 
 -12   5   1   69.14   10.41 
  12   5  -1   55.42    6.55 
  12  -5  -1   44.37   13.86 
 -12  -5   1   40.90   15.39 
 -12   5   1   53.18    6.23 
 -12  -5   1    8.30   15.55 
 -12  -5   1   43.89    8.25 
  12  -5  -1   81.50   14.51 
 -12   5   1   19.63   10.37 
  12  -5  -1   42.27    6.42 
  12  -5  -1   57.48   24.47 
  12  -5  -1   37.04    9.36 
  12   5  -1   76.50   11.30 
  12   5  -1   54.27    6.63 
 -12  -5   1   65.14    7.19 
  12  -5  -1   58.12    8.90 
 -12   5   1   70.71   11.34 
  12  -5  -1   48.21    8.71 
 -12  -5   1   44.66   11.56 
  12  -5  -1   64.25    6.45 
 -11   5   1    6.81    7.53 
  11   5  -1   18.88    6.26 
 -11   5   1    3.56    4.45 
  11  -5  -1   13.00    9.11 
 -11  -5   1   11.50    4.06 
  11  -5  -1    6.73    2.91 
 -11   5   1    7.14    3.47 
 -11  -5   1   21.88   22.07 
  11  -5  -1    2.80    4.29 
 -11  -5   1    9.63    3.97 
  11  -5  -1   15.15    4.85 
 -11  -5   1    6.31    5.24 
  11  -5  -1    6.72    3.34 
  11   5  -1   10.08    3.38 
 -11  -5   1    8.90    6.92 
  11   5  -1   12.65    3.65 
 -11  -5   1   10.11    8.38 
 -11   5   1    6.40    7.38 
  11  -5  -1   11.44    5.32 
  11  -5  -1    6.37    6.62 
  11  -5  -1   15.68    7.84 
 -11  -5   1   11.57    5.25 
 -11  -5   1   11.18   11.63 
  11  -5  -1   15.69   18.20 
 -11  -5   1    5.09    7.38 
 -11   5   1   23.49   13.21 
  10   5  -1    3.12    6.58 
  10   5  -1   -4.89    7.09 
 -10  -5   1  -12.88   15.06 
 -10  -5   1    8.63   14.33 
  10  -5  -1    0.76    2.90 
  10  -5  -1   22.60    7.49 
  10  -5  -1   -2.90    8.73 
  10  -5  -1    1.27    3.36 
 -10  -5   1    7.62    4.96 
 -10  -5   1   18.25    7.00 
 -10  -5   1    5.80    4.46 
  10   5  -1    2.06    2.82 
 -10  -5   1    0.48    3.73 
 -10  -5   1   14.07    9.92 
 -10   5   1   -0.79   12.09 
  10  -5  -1   31.10   20.80 
  10  -5  -1    5.68    2.79 
 -10   5   1    3.70    4.12 
 -10   5   1    3.70    6.62 
 -10  -5   1   -7.91    6.91 
  10  -5  -1    3.03    4.18 
  10  -5  -1    4.85    3.98 
 -10   5   1    2.20    2.42 
  10  -5  -1    3.20    6.97 
 -10  -5   1    7.32    7.29 
  10  -5  -1    8.62    3.98 
 -10   5   1    4.11   10.01 
 -10  -5   1    2.90    2.64 
 -10  -5   1    5.77    7.76 
 -10   5   1   -8.03    7.90 
  10   5  -1    4.78    2.57 
  10  -5  -1    2.62    5.90 
  10   5  -1   -0.29    7.63 
  -9  -5   1    2.33    6.29 
  -9  -5   1    3.55    2.38 
   9   5  -1    1.76    2.49 
  -9  -5   1    0.13    6.83 
  -9  -5   1    3.80    4.54 
   9  -5  -1    6.01    3.44 
   9   5  -1    5.69    6.42 
   9   5  -1    1.64    4.30 
   9  -5  -1   -4.91    5.69 
   9  -5  -1    3.89    6.84 
  -9   5   1   -0.10    3.19 
   9  -5  -1   -0.16    2.96 
  -9  -5   1   -5.57    5.08 
  -9  -5   1    1.24    4.04 
  -9  -5   1    0.16    5.74 
  -9   5   1   -2.46    6.08 
  -9  -5   1  -10.78   12.15 
   9  -5  -1   -2.01    3.94 
  -9   5   1    3.32    2.94 
  -9  -5   1   -2.37    5.37 
  -9  -5   1    0.11   10.15 
   9  -5  -1   14.28    6.40 
  -9   5   1    0.70    7.23 
  -9   5   1    9.18    8.48 
   9  -5  -1  -15.74   13.60 
   9  -5  -1    1.32   11.95 
   9  -5  -1    2.12    3.73 
  -9  -5   1    5.30    4.58 
   9  -5  -1    5.79    4.57 
  -9  -5   1    5.89    5.58 
   9   5  -1    0.06    2.10 
   9   5  -1   -3.58    8.87 
   9   5  -1    8.78   14.27 
  -9   5   1   13.17   12.90 
   9  -5  -1    3.01    5.37 
  -9   5   1   12.20   12.90 
   9  -5  -1    4.60    2.42 
  -8  -5   1   -1.03    4.35 
  -8  -5   1    5.37    7.04 
  -8   5   1   22.08    6.12 
   8  -5  -1   -1.97    6.28 
   8  -5  -1   -5.15    5.32 
   8  -5  -1    0.14    3.01 
   8  -5  -1   -0.21    2.08 
   8  -5  -1    7.14    2.76 
   8   5  -1   -0.84    5.20 
  -8   5   1    0.67    2.33 
  -8  -5   1   -0.62    4.72 
  -8   5   1    4.70    5.30 
  -8  -5   1    1.29    2.15 
  -8  -5   1   -2.11    8.10 
  -8  -5   1    9.41   15.00 
   8  -5  -1   -6.98   16.32 
  -8   5   1    7.17    7.08 
   8   5  -1   -1.60    2.31 
  -8   5   1   -4.26    8.25 
  -8  -5   1    2.71    6.31 
  -8  -5   1   -0.66    5.12 
   8  -5  -1   -1.71    3.61 
   8  -5  -1   -6.57   10.20 
  -8   5   1    8.84    9.48 
   8  -5  -1    0.17    4.15 
  -8  -5   1  -12.61    8.79 
   8  -5  -1    5.66    4.96 
  -8  -5   1   -1.62    4.29 
   8  -5  -1   -5.34    4.53 
  -8  -5   1    8.52    7.20 
  -8  -5   1    0.26    4.82 
   8  -5  -1    2.64    4.31 
   8   5  -1    3.67    9.22 
  -8   5   1    8.02   12.86 
   8   5  -1   11.62    7.90 
  -8  -5   1   -2.57    9.25 
   8   5  -1    1.55    1.76 
   7   5  -1    9.68    7.43 
   7   5  -1    6.11    5.73 
   7  -5  -1    6.91    3.14 
  -7  -5   1    2.05    3.98 
   7  -5  -1    8.25    5.26 
  -7  -5   1   16.40    9.16 
  -7  -5   1    4.87    2.29 
  -7  -5   1    9.60   13.56 
  -7  -5   1    6.27    4.28 
   7  -5  -1   18.25   13.32 
  -7   5   1   -0.23    8.60 
  -7  -5   1    8.35    5.78 
  -7  -5   1    3.38    5.13 
  -7  -5   1    6.68    5.20 
   7  -5  -1    7.42    4.59 
   7  -5  -1   10.88    3.36 
  -7   5   1    9.30    3.80 
   7   5  -1    6.87    2.74 
   7   5  -1    7.26    2.64 
   7  -5  -1    3.65    3.62 
  -7  -5   1    7.37    4.82 
  -7  -5   1   13.05    9.34 
  -7   5   1   10.04    5.47 
  -7   5   1    7.73    6.25 
   7  -5  -1    3.28    3.44 
  -7   5   1    1.26    6.58 
   7  -5  -1    3.62    2.66 
   7  -5  -1    6.00    2.23 
   7   5  -1    1.20    6.36 
  -7  -5   1    4.42    4.84 
   7  -5  -1    8.87    5.19 
   7   5  -1    2.13    6.90 
  -7  -5   1    3.07    5.71 
   7  -5  -1    9.64   10.85 
  -7  -5   1   10.31    4.12 
   7  -5  -1    6.68    4.36 
  -7   5   1    5.20    2.73 
  -7   5   1    9.71   10.20 
   7  -5  -1    6.05    4.75 
  -7  -5   1   -1.26    9.12 
  -6  -5   1    5.13    2.45 
   6   5  -1   13.55    9.90 
  -6  -5   1    0.48    4.88 
   6  -5  -1    9.21    5.68 
   6   5  -1    5.75    5.90 
  -6   5   1   11.66    6.68 
   6  -5  -1    6.95    3.05 
  -6  -5   1    5.88    7.48 
   6  -5  -1    6.27    2.77 
   6  -5  -1    1.65    2.62 
  -6   5   1    5.11    7.37 
   6  -5  -1    2.98    4.58 
  -6  -5   1   -5.02   10.68 
  -6  -5   1    8.31    4.18 
   6  -5  -1    1.03    8.47 
  -6  -5   1   12.62    6.14 
   6  -5  -1    5.60    3.72 
  -6  -5   1   -7.37    8.59 
  -6  -5   1   12.50    7.75 
  -6  -5   1    6.02    5.70 
  -6   5   1    2.40    3.64 
   6  -5  -1    4.54    4.02 
  -6  -5   1    3.70    4.35 
  -6   5   1    9.17   10.45 
   6  -5  -1    6.24    5.29 
   6  -5  -1    5.51    3.32 
  -6  -5   1    6.71    6.02 
   6   5  -1    4.04    1.74 
   6   5  -1    0.01    5.33 
   6   5  -1    4.85    3.37 
  -6   5   1    3.61    2.70 
   6   5  -1    4.65    2.25 
  -6  -5   1    2.71    4.66 
  -6  -5   1    2.21    3.74 
  -6  -5   1    7.15    4.57 
   6  -5  -1    1.43    3.35 
   6  -5  -1   27.68   16.35 
  -6   5   1   13.41    8.04 
  -6   5   1    3.85    5.09 
  -5  -5   1    2.38    3.17 
   5   5  -1    5.84    3.52 
   5  -5  -1    4.09    2.71 
   5  -5  -1   19.32   14.08 
  -5  -5   1    3.41    5.83 
   5  -5  -1   -1.84    2.69 
   5   5  -1    2.19    1.95 
  -5  -5   1    4.11    5.21 
   5   5  -1    5.98    5.20 
   5  -5  -1   -2.00    4.39 
   5  -5  -1    3.39    8.21 
  -5  -5   1    3.76    6.90 
  -5  -5   1   -7.05    8.04 
  -5  -5   1    3.05    8.07 
  -5   5   1    1.94    3.72 
   5   5  -1    5.15    7.81 
  -5  -5   1  -22.71   14.55 
   5   5  -1   -8.72    7.67 
   5  -5  -1    1.79    5.23 
  -5  -5   1    1.56    3.19 
  -5  -5   1   10.73    6.21 
  -5  -5   1    6.10    4.77 
   5  -5  -1    5.32    5.75 
   5  -5  -1    1.33    3.75 
   5  -5  -1   -1.20    4.06 
   5  -5  -1    3.73    3.50 
   5  -5  -1    8.48    4.07 
   5  -5  -1    1.37    2.24 
  -5   5   1   -1.13    3.78 
  -5   5   1    2.76    2.03 
  -5  -5   1    3.18    2.10 
  -5   5   1   -2.13    6.45 
  -5  -5   1    3.20    4.55 
   5  -5  -1    7.19    2.23 
  -5  -5   1    4.01    3.96 
  -5   5   1    2.06    5.95 
  -5   5   1   11.09    9.48 
  -4  -5   1   58.45   22.00 
   4  -5  -1   41.44   15.63 
  -4  -5   1   72.44   16.16 
  -4  -5   1   40.54    7.30 
  -4  -5   1   52.00    9.13 
   4   5  -1   49.82    8.07 
  -4  -5   1   58.49    9.39 
   4  -5  -1   43.00   12.45 
  -4  -5   1   51.01   10.04 
  -4   5   1   61.85   14.33 
   4  -5  -1   59.94    8.39 
  -4   5   1   50.56   11.02 
  -4   5   1   53.64   12.75 
   4  -5  -1   63.35    7.78 
  -4  -5   1   47.36    6.85 
   4  -5  -1   49.98    5.15 
   4  -5  -1   58.02    9.96 
  -4  -5   1   75.21   10.85 
   4  -5  -1   46.96    8.22 
  -4  -5   1   45.57    6.68 
  -4  -5   1   42.81   16.39 
   4   5  -1   54.44   12.92 
   4  -5  -1   61.30   16.09 
   4  -5  -1   57.41    7.39 
   4   5  -1   50.49   10.51 
   4   5  -1   64.67   13.52 
  -4  -5   1   51.60   10.84 
  -3  -5   1   36.09   11.86 
   3   5  -1   34.93    7.91 
  -3   5   1   22.04    8.99 
  -3  -5   1   17.78    9.23 
   3   5  -1   31.67    8.93 
   3  -5  -1   34.85    6.48 
  -3   5   1   25.04    8.95 
   3  -5  -1   37.49    7.88 
  -3  -5   1   11.23   12.68 
   3  -5  -1   32.19   10.42 
  -3   5   1   23.54    7.08 
  -3  -5   1   35.05    7.68 
  -3   5   1   26.51    7.63 
   3  -5  -1   11.79    7.84 
  -3  -5   1   33.52    5.72 
   3  -5  -1   22.93    5.23 
   3   5  -1   32.25    9.05 
  -3  -5   1   45.21   10.57 
   3   5  -1   28.07    5.07 
   3  -5  -1   32.67   11.19 
  -2  -5   1  216.61   13.87 
  -2   5   1  311.29   28.12 
   2   5  -1  286.11   27.91 
   2   5  -1  258.15   19.12 
  -2  -5   1  310.76   36.35 
   2  -5  -1  230.60   30.54 
   2  -5  -1  317.59   29.62 
  -2   5   1  309.02   28.97 
   2  -5  -1  273.10   20.19 
   2   5  -1  254.62   24.22 
  -2  -5   1  294.14   38.73 
  -2  -5   1  306.05   19.80 
  -2  -5   1  280.58   29.72 
   2  -5  -1  254.36   31.09 
  -2   5   1  232.56   20.67 
  -2   5   1  224.98   20.62 
   1   5  -1   60.03   11.97 
   1  -5  -1   65.89   13.40 
  -1   5   1   70.97   11.20 
  -1   5   1   53.81   11.59 
   1  -5  -1   75.50   10.44 
  -1  -5   1   46.49    8.17 
  -1  -5   1   74.85   18.16 
   1  -5  -1   64.27   16.08 
   1  -5  -1   59.34   15.09 
  -1  -5   1   74.59    9.30 
   1   5  -1   74.86   13.38 
   1   5  -1   65.87    9.96 
  -1   5   1   80.92   14.16 
  -1  -5   1   49.42   13.64 
  -1  -5   1   61.55   16.05 
  -1   5   1   69.55   13.30 
   0   5   1   59.11   11.77 
   0  -5  -1   34.53   10.66 
   0   5   1   33.91    8.79 
   0  -5   1   46.84    8.12 
   0  -5  -1   49.87   10.40 
   0  -5   1   25.70    9.86 
   0  -5   1   27.85   13.01 
   0  -5   1   30.40    8.88 
   0  -5  -1   41.19   12.51 
   0   5  -1   42.87    8.03 
   0  -5  -1   58.30    9.44 
   0   5   1   40.51    8.93 
   0   5  -1   46.31    9.44 
   0  -5  -1   42.00   14.94 
   0  -5   1   40.20   14.55 
   0   5  -1   39.18    9.48 
  -1  -5  -1  243.74   19.25 
   1   5   1  216.04   22.76 
  -1  -5  -1  255.51   26.15 
  -1  -5  -1  269.22   21.37 
  -1   5  -1  236.77   25.41 
  -1  -5  -1  273.54   31.89 
   1   5   1  290.66   27.25 
  -1   5  -1  186.79   16.09 
   1  -5   1  182.71   14.79 
   1  -5   1  222.28   25.55 
   1  -5   1  143.71   23.64 
   1   5   1  226.11   19.93 
   1  -5   1  193.02   29.71 
  -1   5  -1  175.47   15.82 
   2   5   1  360.28   30.60 
   2  -5   1  285.92   18.44 
   2  -5   1  236.74   31.39 
   2  -5   1  293.96   35.44 
   2   5   1  228.29   12.84 
   2   5   1  356.93   32.52 
  -2  -5  -1  385.26   25.92 
   2   5   1  352.88   26.37 
  -2  -5  -1  365.30   21.37 
  -2   5  -1  274.20   20.62 
  -2  -5  -1  340.41   29.85 
  -2   5  -1  265.15   17.34 
  -2  -5  -1  347.35   38.14 
  -2   5  -1  381.86   31.47 
   2  -5   1  302.81   31.79 
   3   5   1  125.57   18.16 
  -3  -5  -1   83.99    8.76 
  -3  -5  -1   87.60   17.11 
  -3  -5  -1  167.93   16.35 
   3  -5   1   86.32    8.94 
   3  -5   1   81.84   10.34 
   3  -5   1   68.10    8.91 
   3  -5   1   66.72   19.22 
   3   5   1   90.03   13.95 
   3   5   1  100.52   17.51 
   3  -5   1   79.94   16.83 
  -3  -5  -1  130.90   11.02 
  -3  -5  -1  103.13   23.88 
   3  -5   1   87.11    7.29 
  -3   5  -1   80.67   10.67 
  -3  -5  -1   95.60    9.54 
  -3  -5  -1   81.38   20.52 
   3   5   1   86.66   10.50 
  -3   5  -1   79.94   15.61 
   3  -5   1  102.10   22.03 
   3  -5   1   84.70   10.26 
  -3  -5  -1  105.62   14.92 
   3  -5   1   87.11    8.00 
  -3   5  -1  103.53   17.00 
   3  -5   1   97.24   10.03 
   3   5   1  140.07   11.42 
   4   5   1   24.16    7.24 
  -4  -5  -1   32.98    4.40 
  -4  -5  -1   63.63    8.74 
   4   5   1   47.35   13.02 
   4   5   1   35.40    4.29 
   4  -5   1   19.10   10.13 
   4   5   1   35.56    8.83 
   4   5   1   56.72    8.49 
  -4  -5  -1   26.97    6.06 
  -4   5  -1   33.16    7.75 
   4   5   1   37.27    6.70 
  -4  -5  -1   56.50   11.53 
  -4  -5  -1   35.47    7.91 
   4  -5   1   46.57    6.54 
   4  -5   1   41.22    5.67 
  -4  -5  -1   21.48   14.37 
  -4   5  -1   31.45   10.46 
   4  -5   1   27.48    6.32 
  -4  -5  -1   24.62    7.67 
  -4  -5  -1   32.49   15.42 
   4  -5   1   52.17    8.05 
  -4  -5  -1   37.43    6.75 
   4  -5   1   34.44    7.53 
  -4   5  -1   31.20   11.91 
   4  -5   1   38.12    7.55 
   4  -5   1   37.52    6.78 
   4  -5   1   23.71    7.25 
   4  -5   1   24.13    7.34 
   4  -5   1   29.89   15.56 
  -4  -5  -1   30.58   12.87 
  -4  -5  -1   41.54    7.45 
  -5  -5  -1   15.46    5.60 
   5  -5   1    9.42    4.12 
   5  -5   1   12.17    7.13 
  -5  -5  -1    8.78    4.36 
  -5  -5  -1   22.11    8.40 
  -5  -5  -1    8.72    5.40 
   5   5   1    9.98    2.62 
  -5  -5  -1    6.79    3.19 
   5  -5   1   13.27    6.69 
  -5  -5  -1    3.69   10.50 
   5  -5   1    8.41   10.22 
   5  -5   1   14.25    3.28 
   5   5   1   27.67   11.56 
  -5  -5  -1   11.94    6.60 
   5   5   1   11.17    6.24 
  -5   5  -1    4.60    3.79 
  -5  -5  -1   11.12   11.38 
  -5  -5  -1   17.00    8.36 
  -5  -5  -1   15.24    5.04 
   5  -5   1   11.73    4.47 
  -5   5  -1   11.43    7.20 
   5  -5   1    7.86    4.28 
  -5   5  -1   21.48    9.64 
   5  -5   1   16.34    4.63 
  -5  -5  -1   12.38    2.98 
   5  -5   1    6.98    9.93 
   5   5   1   22.74    9.46 
  -5  -5  -1   14.26    4.40 
  -5  -5  -1   12.92    5.21 
   5   5   1   15.40    5.73 
   5  -5   1    5.19    3.97 
   5  -5   1   11.83    4.19 
   5  -5   1    9.42    5.03 
  -5   5  -1   20.39    9.48 
   5   5   1    6.27    4.45 
   6  -5   1    2.49    3.66 
   6  -5   1   -3.14    2.67 
   6  -5   1    3.37    5.46 
  -6   5  -1    5.65    6.94 
   6  -5   1    5.83    7.23 
  -6  -5  -1   -2.60    4.18 
   6  -5   1    3.10    7.01 
  -6  -5  -1   -4.53    5.00 
   6  -5   1   -0.32    3.92 
  -6  -5  -1   -9.17    9.38 
   6   5   1    2.48    4.74 
   6   5   1    7.78    4.66 
  -6  -5  -1   -4.33    6.34 
  -6   5  -1   -7.66    6.94 
   6  -5   1    3.98    4.15 
   6   5   1    9.56   12.57 
   6   5   1   -0.95    4.78 
   6   5   1    1.67    1.94 
  -6   5  -1   -1.85    5.37 
   6  -5   1    0.86    2.27 
  -6  -5  -1   -1.61    2.15 
  -6  -5  -1   -1.75    3.24 
  -6  -5  -1    5.42    4.10 
   6  -5   1   14.67   14.39 
   6  -5   1    1.20    1.77 
  -6  -5  -1    0.81    6.17 
  -6   5  -1   -0.72    1.82 
  -6  -5  -1   13.70   11.91 
   6  -5   1   -1.58    3.28 
  -6  -5  -1    4.68    5.57 
   6   5   1   -0.90    2.12 
   6   5   1    1.02    5.60 
  -6   5  -1    0.44    5.77 
  -6   5  -1    1.74    5.02 
  -6  -5  -1    5.01    4.14 
   6  -5   1   -4.71    3.62 
  -6  -5  -1    6.68    4.44 
   6  -5   1   -3.09    3.78 
  -6  -5  -1   -0.10    5.47 
   7  -5   1   17.45    4.14 
   7   5   1   21.19    5.05 
   7  -5   1   16.26    7.75 
   7   5   1   12.60    9.81 
   7   5   1   20.07    8.96 
   7   5   1   15.88    7.42 
  -7   5  -1   18.16    6.76 
  -7  -5  -1   14.41    3.38 
  -7  -5  -1   12.31    4.82 
  -7  -5  -1    3.54    6.74 
  -7  -5  -1   16.76    9.52 
  -7  -5  -1   16.20    5.48 
   7  -5   1   17.22    4.72 
   7  -5   1   11.07    4.07 
   7  -5   1    5.24    3.92 
   7  -5   1   11.56    2.66 
   7   5   1   12.96    8.42 
   7  -5   1   17.19    5.39 
   7  -5   1   17.62    6.40 
  -7   5  -1   26.17   11.36 
   7  -5   1   17.78    6.54 
  -7   5  -1   10.92    2.93 
   7   5   1   11.96    3.59 
  -7  -5  -1    7.94    4.53 
  -7  -5  -1   23.10    8.19 
   7  -5   1   12.46    5.10 
  -7  -5  -1   11.96    5.33 
   7  -5   1   19.96   12.50 
  -7  -5  -1    7.82    5.18 
   7  -5   1   12.44    7.49 
  -7  -5  -1   11.64    5.41 
  -7   5  -1   13.64    5.98 
  -7  -5  -1    5.71   13.46 
   7  -5   1   16.86   19.00 
   7   5   1   11.05    2.88 
  -7   5  -1   10.97    8.65 
   8   5   1   -2.06    4.54 
  -8   5  -1   -1.77    5.08 
   8  -5   1    6.82    7.55 
   8   5   1   -9.30    8.80 
   8  -5   1   -3.92    4.01 
  -8  -5  -1    5.24   10.72 
   8  -5   1   -0.54    1.69 
  -8  -5  -1    6.03    9.40 
  -8  -5  -1    0.38    6.12 
  -8   5  -1    8.36    9.40 
   8  -5   1    3.38    3.80 
   8  -5   1   -3.92    5.49 
  -8  -5  -1   -1.42    3.75 
  -8   5  -1    1.75    5.32 
   8  -5   1    7.37   14.77 
  -8  -5  -1    3.15    4.22 
  -8   5  -1    0.23    2.15 
   8  -5   1   -1.51    2.87 
   8  -5   1   -0.22    3.77 
  -8  -5  -1   -0.87   11.70 
  -8  -5  -1    1.11    2.58 
   8   5   1   -0.48    2.38 
  -8  -5  -1    2.19    3.58 
  -8  -5  -1    1.30    6.39 
   8  -5   1    1.06    4.27 
   8  -5   1    1.08    5.90 
   8  -5   1   10.94   12.22 
   8   5   1   -6.99    8.38 
   8  -5   1    3.14    4.42 
   8   5   1   -2.91    6.47 
  -8  -5  -1    5.96    4.72 
   8   5   1    5.62    5.63 
   8   5   1   -1.76    2.08 
  -8  -5  -1    1.97    8.08 
  -8   5  -1  -13.42   11.78 
   9  -5   1   31.71    9.48 
   9  -5   1   54.19    7.22 
  -9  -5  -1   48.31    8.92 
  -9   5  -1   45.63   10.15 
  -9  -5  -1   58.05    6.34 
   9   5   1   75.82   10.05 
  -9   5  -1   65.64   14.91 
  -9   5  -1   58.87   19.90 
   9   5   1   59.01    6.48 
   9  -5   1   70.31   13.93 
   9  -5   1   25.83   23.14 
  -9  -5  -1   61.71    8.32 
  -9  -5  -1   46.74   23.55 
   9  -5   1   38.77    8.15 
  -9  -5  -1   60.84    9.27 
   9   5   1   65.30   20.69 
   9  -5   1   52.78    8.53 
   9  -5   1   61.49    8.08 
   9  -5   1   45.79   12.64 
  -9  -5  -1   74.13   12.32 
  -9  -5  -1   41.54    7.45 
   9   5   1   47.19   14.58 
  -9  -5  -1   51.62   16.16 
   9  -5   1   82.70   11.02 
   9  -5   1   61.89   22.61 
   9   5   1   52.44   15.28 
   9   5   1   60.71    6.39 
  -9  -5  -1   52.52   11.58 
  -9  -5  -1   42.44   15.46 
  -9   5  -1   72.47    8.58 
  10  -5   1  -18.78   19.34 
  10  -5   1    2.11    4.54 
 -10   5  -1   -1.18   11.09 
 -10   5  -1   -7.69    5.50 
 -10  -5  -1   -5.50    6.02 
  10   5   1    5.67    2.96 
  10  -5   1   -0.46    1.88 
 -10   5  -1   -2.67    2.31 
 -10  -5  -1    1.07    2.47 
 -10  -5  -1    1.58    3.99 
  10   5   1  -10.29   12.50 
 -10  -5  -1   -0.62    4.51 
  10  -5   1   -3.76    6.36 
 -10   5  -1   -2.45    3.84 
  10  -5   1    5.32    6.61 
  10  -5   1  -30.42   17.02 
  10   5   1    1.91    2.74 
  10   5   1   -1.94    5.40 
  10  -5   1  -10.79    7.32 
 -10   5  -1   15.79   15.68 
  10  -5   1   -1.35    4.17 
  10  -5   1   -1.67    3.70 
 -10  -5  -1   10.23   10.73 
  10  -5   1    6.92    5.09 
  10   5   1    4.60    5.18 
 -10  -5  -1    6.90    4.98 
 -10  -5  -1    6.72    4.80 
 -10   5  -1   -2.14    7.61 
  10  -5   1   11.19    8.16 
  11  -5   1   33.25    5.75 
  11  -5   1   33.56    8.11 
  11  -5   1   48.07    8.57 
  11  -5   1   41.53   10.98 
  11   5   1   35.92    5.56 
  11  -5   1   31.57    4.15 
 -11  -5  -1   43.50   23.30 
 -11  -5  -1   27.51    7.04 
  11   5   1   35.63    5.57 
 -11   5  -1   30.95    4.23 
  11   5   1   53.38    9.04 
 -11  -5  -1   26.98    7.13 
 -11  -5  -1   45.47    6.43 
 -11  -5  -1   42.91   12.20 
 -11  -5  -1   11.59   10.31 
 -11  -5  -1   22.15    6.21 
 -11   5  -1   39.86    7.46 
  11  -5   1   38.45    9.17 
  11  -5   1   33.67   20.59 
  11  -5   1   37.41    7.86 
  11   5   1   32.88   16.12 
 -11   5  -1   34.08   18.46 
 -11   5  -1   38.37    9.11 
 -12  -5  -1   61.24   12.77 
  12  -5   1   52.06   10.71 
  12  -5   1   68.56    6.18 
 -12  -5  -1   57.92    9.39 
 -12  -5  -1   50.91    9.59 
  12   5   1   61.74    7.34 
 -12  -5  -1   50.86    8.46 
 -12   5  -1   91.60   10.95 
  12   5   1   70.28    7.72 
 -12  -5  -1   66.78    7.66 
  12  -5   1   71.99   10.58 
  12   5   1   72.88   10.00 
 -12   5  -1   62.10   11.48 
 -12   5  -1   76.41   10.19 
 -12   5  -1   52.31    5.22 
  12  -5   1   52.88    7.43 
  12  -5   1   53.86    8.95 
  12  -5   1   93.46   15.19 
  13   5   1    0.92    4.23 
  13  -5   1    6.91    6.49 
 -13  -5  -1    4.92    3.85 
 -13   5  -1    2.38    3.85 
  13  -5   1    4.27    4.51 
 -13   5  -1    4.38    2.35 
 -13  -5  -1    5.44    7.44 
 -13  -5  -1   -1.03    2.81 
  13   5   1    5.75    3.23 
  13   5   1   -2.37    2.70 
 -13   5  -1    3.67    4.13 
  13  -5   1   -0.83    2.58 
  13  -5   1   -5.11    4.95 
 -13  -5  -1   -6.37    5.86 
  13  -5   1   -1.56    2.02 
 -13   5  -1   -3.72    5.42 
  13  -5   1   15.06    8.61 
  14  -5   1   -1.94    6.40 
 -14   5  -1   -2.05    1.66 
  14  -5   1   -1.50    2.80 
  14  -5   1    2.02    2.14 
  14   5   1   -0.40    2.34 
 -14  -5  -1    2.77    4.45 
 -14   5  -1    4.32    4.02 
 -14  -5  -1   -3.77    4.62 
 -14   5  -1    2.12    5.69 
 -14  -5  -1  -11.70    7.06 
  14   5   1   -3.85    3.44 
 -14  -5  -1    0.02    2.85 
 -14   5  -1    2.43    3.81 
  14   5   1   -3.88    2.73 
  14  -5   1   -1.38    4.10 
 -15   5  -1    1.37    3.07 
 -15   5  -1    0.82    5.39 
 -15  -5  -1    2.48    3.87 
  15   5   1   13.84    3.67 
 -15  -5  -1    4.28    3.53 
 -15   5  -1    7.02    3.60 
 -15  -5  -1    5.43    2.90 
  15  -5   1    0.76    3.22 
 -15  -5  -1    5.07    5.16 
  15   5   1    2.54    2.62 
 -15   5  -1   12.28    5.29 
  15  -5   1    7.00    3.29 
 -16  -5  -1    1.56    4.32 
  16   5   1    3.32    2.16 
 -16  -5  -1    1.30    2.95 
 -16  -5  -1    7.08    2.91 
 -16  -5  -1    0.50    3.30 
  16   5   1    1.72    2.11 
 -16   5  -1   -7.99    3.96 
 -16   5  -1    3.90    3.41 
  16  -5   1    3.79    2.51 
 -16   5  -1    4.71    5.76 
  16  -5   1   -1.11    2.88 
 -17  -6   1    3.18    4.83 
  17  -6  -1    3.83    3.25 
 -17   6   1    2.60    3.10 
 -17   6   1   -0.23    3.26 
 -17  -6   1    2.25    3.55 
  17   6  -1    4.98    1.85 
 -16   6   1   -1.88    3.74 
 -16  -6   1    1.79    1.87 
 -16   6   1    3.11    1.64 
 -16  -6   1    4.66    5.78 
  16   6  -1    4.55    2.17 
 -16  -6   1   -0.44    3.42 
  16  -6  -1    2.81    3.01 
  16  -6  -1   -0.25    1.79 
 -16   6   1   -7.62    5.25 
  16   6  -1    3.15    1.83 
 -16   6   1    1.33    2.86 
 -15  -6   1    0.44    2.24 
 -15   6   1    0.34    1.58 
  15   6  -1    0.13    1.99 
 -15   6   1    1.16    4.01 
  15  -6  -1    1.33    1.88 
  15   6  -1   -5.18    4.40 
  15  -6  -1   -0.47    2.57 
 -15   6   1   -2.87    4.74 
 -15   6   1    4.58    3.22 
 -15  -6   1    2.47    5.42 
 -15  -6   1   -2.48    4.94 
  15  -6  -1    2.74    3.84 
 -15  -6   1    7.03    3.62 
  15   6  -1   -1.88    2.31 
 -15  -6   1   -1.75    3.52 
 -14  -6   1    0.74    3.89 
 -14  -6   1    7.82    3.19 
 -14   6   1   -2.71    2.36 
  14  -6  -1   11.86    7.24 
 -14  -6   1   -1.00    5.63 
 -14   6   1   11.21    9.04 
 -14  -6   1   -3.18    4.90 
  14   6  -1    1.85    2.42 
  14   6  -1   -3.59    4.21 
 -14   6   1    1.71    3.96 
  14  -6  -1   -4.82    4.47 
  14  -6  -1    3.89    2.27 
  14   6  -1   -1.00    2.15 
  14  -6  -1    1.32    2.19 
 -14   6   1    8.70    6.00 
 -14  -6   1    0.83    4.09 
 -14   6   1   12.18    6.79 
  13  -6  -1    1.50    6.23 
 -13   6   1    1.92    4.96 
 -13   6   1   -0.97    5.12 
 -13  -6   1    8.01    5.07 
 -13   6   1    3.66    2.44 
 -13  -6   1    0.51    4.51 
 -13  -6   1   -7.73    6.86 
 -13   6   1    2.19    7.77 
  13  -6  -1    0.15    2.27 
  13  -6  -1    7.87    4.67 
 -13   6   1    3.46    5.43 
  13   6  -1    0.62    4.22 
  13   6  -1    2.20    2.36 
 -13  -6   1   -3.43    3.09 
  13  -6  -1    0.13    2.08 
 -13  -6   1   -0.71    4.28 
  13   6  -1    3.44    2.25 
  13  -6  -1    2.51    4.12 
 -12  -6   1    9.53    5.79 
 -12  -6   1   21.46    8.12 
 -12   6   1   11.34    3.42 
 -12  -6   1   10.74    8.09 
  12  -6  -1   18.19    3.34 
  12  -6  -1   15.41    5.26 
  12   6  -1    8.95    3.37 
 -12  -6   1   14.83    6.71 
 -12  -6   1   19.16    4.60 
 -12   6   1    5.67    4.92 
  12   6  -1   12.61    6.93 
  12  -6  -1   11.27    4.94 
  12  -6  -1    2.63    6.11 
 -12  -6   1    5.86    4.64 
  12   6  -1   15.94    4.01 
 -12   6   1   16.79    7.08 
  12  -6  -1   20.02    8.58 
  12  -6  -1    9.96    3.71 
 -12   6   1   -0.21    7.42 
 -11  -6   1   29.65    5.25 
  11   6  -1   34.22   17.95 
  11  -6  -1   23.77    9.28 
  11  -6  -1   35.04    5.02 
 -11   6   1   32.76   18.07 
  11  -6  -1   30.91   10.31 
 -11  -6   1   22.62    6.80 
 -11  -6   1   26.61   19.86 
  11   6  -1   25.70    4.71 
 -11  -6   1   24.62   15.46 
 -11  -6   1   22.54    7.17 
  11  -6  -1   29.66    7.32 
  11  -6  -1   36.24    7.26 
 -11   6   1    5.94    7.92 
 -11  -6   1   28.58    7.36 
 -11  -6   1   59.03   13.42 
  11  -6  -1   25.33    4.87 
 -11  -6   1   32.16    9.25 
  11   6  -1   41.49    9.27 
 -11   6   1   21.35    4.51 
 -11  -6   1   18.06    7.72 
  11  -6  -1   48.27    8.28 
 -11   6   1   42.54    8.16 
  11   6  -1   20.17    4.11 
 -10  -6   1    6.55   21.00 
 -10  -6   1   37.20    7.76 
  10   6  -1   32.30    5.07 
 -10  -6   1   26.11   11.13 
  10  -6  -1   31.65    9.98 
  10  -6  -1   32.89    6.99 
 -10  -6   1   35.19   11.82 
  10  -6  -1   40.56    5.20 
  10   6  -1   45.66    8.87 
 -10   6   1   88.13   29.03 
  10  -6  -1   35.23    5.87 
 -10   6   1   10.47    7.75 
 -10   6   1   26.49    4.91 
 -10  -6   1   30.81    7.40 
 -10   6   1   44.65   14.69 
  10  -6  -1   29.38    6.21 
  10  -6  -1   23.67    9.86 
  10  -6  -1   37.45    7.59 
  10  -6  -1   60.99   21.41 
 -10  -6   1   25.18    7.30 
 -10  -6   1   24.26    7.41 
 -10  -6   1   29.74   10.52 
 -10  -6   1   31.35    9.98 
  10  -6  -1   37.07   10.14 
  10   6  -1   68.62   21.32 
  10   6  -1   30.64   12.79 
 -10   6   1   38.98    8.00 
 -10   6   1   28.18   15.36 
  10  -6  -1   49.67    9.22 
  10   6  -1   30.48    4.96 
 -10  -6   1   49.40   23.55 
  10  -6  -1   55.70   27.51 
 -10  -6   1   39.74    5.87 
   9  -6  -1   -1.39    4.19 
  -9   6   1    0.30    2.70 
   9  -6  -1    2.13    6.68 
  -9  -6   1    5.63    7.80 
  -9   6   1   -3.30    4.21 
   9   6  -1   -1.97    2.06 
   9   6  -1    0.09    5.51 
   9   6  -1    1.58    2.18 
   9  -6  -1   -3.44    5.04 
  -9  -6   1    2.28    3.20 
   9  -6  -1    6.30    7.95 
  -9   6   1   -3.31    7.57 
  -9  -6   1   -0.62    6.08 
   9  -6  -1   -1.23    2.60 
   9  -6  -1    1.06    1.91 
  -9  -6   1   -1.61    7.71 
   9  -6  -1    8.71    5.69 
   9   6  -1    1.42    6.33 
   9  -6  -1   -2.49    6.14 
  -9  -6   1   -3.09    4.36 
  -9  -6   1   -9.92   12.64 
   9  -6  -1    3.32    3.90 
  -9  -6   1   -1.21    4.51 
   9   6  -1   -3.72    8.71 
  -9  -6   1   -2.85    5.42 
   9  -6  -1  -28.96   17.26 
   9  -6  -1   -5.57   13.68 
  -9  -6   1    3.70    6.16 
  -9   6   1   13.65   15.43 
  -9  -6   1    1.91   13.40 
  -9  -6   1    2.47    4.22 
  -9   6   1   -3.96    7.31 
  -8   6   1   17.59    9.39 
  -8  -6   1   24.66   11.25 
   8  -6  -1   28.14   17.99 
   8  -6  -1   18.84    5.42 
  -8   6   1   10.33    8.86 
  -8  -6   1   16.12    6.16 
   8   6  -1   18.15   11.82 
   8  -6  -1   24.94    6.00 
  -8   6   1   25.56    6.30 
  -8  -6   1    5.36   18.08 
   8   6  -1   67.46   19.56 
   8  -6  -1   11.98    6.42 
  -8   6   1   14.76    3.72 
   8   6  -1   27.92   11.43 
  -8   6   1   15.72   14.50 
   8  -6  -1    3.76   11.73 
  -8  -6   1   25.52    4.77 
  -8  -6   1   14.08    6.05 
   8  -6  -1   22.93    4.66 
  -8  -6   1   19.54    6.43 
   8  -6  -1    5.72    6.08 
  -8  -6   1   19.56   15.11 
  -8   6   1   10.60    7.14 
  -8  -6   1   26.63   10.36 
   8  -6  -1   23.61    3.90 
   8   6  -1   19.89    3.81 
  -8  -6   1   18.59    7.13 
   8  -6  -1   21.97    5.64 
  -8  -6   1    6.61    6.63 
  -8  -6   1   24.59    8.72 
   8  -6  -1   24.00    5.45 
   8   6  -1   15.75    3.35 
   8  -6  -1   19.86    7.63 
  -7  -6   1   -5.33    9.42 
  -7  -6   1    3.66    3.59 
   7  -6  -1    1.50    1.83 
  -7  -6   1  -11.64    6.65 
  -7  -6   1   -7.77    8.22 
  -7  -6   1   27.39   14.73 
   7  -6  -1   -0.54    3.71 
   7  -6  -1   -1.82    4.79 
   7   6  -1    6.87    6.43 
  -7  -6   1    1.71    4.12 
   7  -6  -1    6.52   10.96 
   7   6  -1    6.05    6.72 
  -7   6   1   -0.27    2.30 
  -7  -6   1   -3.72    5.85 
  -7   6   1    1.08    6.64 
   7  -6  -1   -0.47    3.65 
  -7   6   1    3.81    6.64 
  -7  -6   1   -3.31    5.72 
   7  -6  -1   -3.50   12.00 
  -7   6   1   14.28   12.16 
   7   6  -1    2.16    2.23 
  -7  -6   1   -2.04    4.02 
  -7  -6   1    4.08    5.73 
  -7  -6   1   10.90    6.61 
  -7   6   1    3.50    9.10 
  -7  -6   1    0.97   14.35 
   7  -6  -1   -0.94    5.17 
   7   6  -1    1.99    1.71 
   7  -6  -1    0.87    3.62 
  -7  -6   1    1.74    2.21 
  -7  -6   1    2.82    4.36 
   7  -6  -1    3.74    5.77 
   7  -6  -1   -0.03    4.35 
   7   6  -1    5.86    6.72 
   7  -6  -1   -0.42    2.81 
  -7   6   1   -1.41    4.38 
  -7   6   1    8.16    6.80 
   6  -6  -1    2.52    5.02 
  -6   6   1  -10.47    9.74 
   6  -6  -1    0.45    1.83 
   6   6  -1    0.27    5.99 
  -6  -6   1   -1.21    7.25 
   6  -6  -1   -8.66    7.19 
   6   6  -1   -1.16    4.58 
  -6  -6   1    7.52    5.26 
  -6  -6   1    3.12    4.52 
  -6  -6   1   -1.98    4.84 
  -6  -6   1    2.04    3.66 
  -6  -6   1   -3.00    4.10 
  -6   6   1   -2.29    2.21 
   6  -6  -1    3.39    5.61 
  -6   6   1    5.09    6.56 
  -6  -6   1  -10.84   14.75 
  -6  -6   1    8.88    6.52 
  -6   6   1    1.26    3.81 
  -6   6   1   11.43    8.78 
   6  -6  -1    0.35    3.66 
  -6  -6   1  -10.04    5.76 
   6  -6  -1    7.91    9.58 
   6   6  -1    0.60    1.83 
  -6  -6   1    4.00   10.59 
  -6  -6   1   -3.02    4.54 
  -6   6   1   -0.64    9.27 
  -6  -6   1    1.58    2.01 
   6  -6  -1   -1.73    3.74 
   6   6  -1    9.20    9.99 
  -6  -6   1    3.51    9.65 
   6  -6  -1    1.99    3.96 
   6  -6  -1    0.04   11.81 
   6  -6  -1   -6.26    3.89 
  -6  -6   1   -4.73    5.40 
   6  -6  -1   -1.03    2.54 
  -5   6   1    4.44    6.56 
  -5  -6   1    3.72    5.60 
   5  -6  -1   -2.46    9.49 
   5  -6  -1   15.05    2.90 
  -5  -6   1   15.49    5.36 
   5  -6  -1   13.12    4.79 
   5  -6  -1    8.65    5.14 
   5  -6  -1   -1.21    3.39 
  -5  -6   1   10.29    2.50 
  -5  -6   1   13.59    5.26 
  -5  -6   1    3.36    5.09 
  -5  -6   1   11.10    7.91 
   5  -6  -1    5.15    4.89 
  -5   6   1   10.28    2.98 
  -5  -6   1   13.54    5.63 
  -5  -6   1   11.84    9.34 
  -5  -6   1    7.80    9.32 
   5   6  -1    8.13    7.87 
  -5  -6   1   18.17    6.59 
   5   6  -1    8.07    2.26 
   5  -6  -1    9.10    3.35 
  -5   6   1    4.41    9.34 
   5  -6  -1   12.27    6.60 
  -5   6   1    7.69    6.98 
  -5  -6   1   -4.24   11.95 
   5   6  -1    8.67    9.57 
   5  -6  -1    4.03    5.86 
   5  -6  -1    9.05    3.03 
   5  -6  -1   16.96   12.17 
  -5  -6   1   13.99    5.16 
  -5   6   1    7.25    6.97 
  -5  -6   1   12.51    5.10 
  -5   6   1   14.89    4.92 
  -5  -6   1   10.02    7.34 
   5  -6  -1   13.74    5.16 
   5   6  -1    4.03    4.95 
   4   6  -1   75.57    5.79 
   4  -6  -1   98.14   10.26 
   4   6  -1   79.60   16.39 
   4  -6  -1   85.16   21.64 
  -4   6   1   86.48   18.48 
  -4  -6   1  110.96   22.35 
  -4   6   1   70.68   16.01 
   4  -6  -1   65.03   21.54 
  -4  -6   1   79.50   13.36 
  -4  -6   1  115.10   14.80 
   4  -6  -1   93.83    5.92 
   4  -6  -1   71.19    8.03 
   4  -6  -1   84.37   10.37 
  -4  -6   1   76.40   27.03 
  -4  -6   1   99.84    9.73 
  -4   6   1  105.99   10.09 
  -4  -6   1   62.19   21.20 
  -4  -6   1   89.70    6.04 
   4  -6  -1   75.29   18.87 
   4  -6  -1   76.19   10.71 
   4   6  -1   63.86   11.80 
  -4   6   1   78.57   14.61 
  -4  -6   1   99.17   10.93 
   4  -6  -1  101.87   10.25 
  -4  -6   1   85.42   11.74 
   4  -6  -1   82.65    8.75 
  -4  -6   1  118.32   11.79 
  -4  -6   1   78.24   10.69 
  -4   6   1   79.90    6.19 
  -4  -6   1   72.99    8.87 
   4  -6  -1   69.99    9.31 
   4   6  -1   95.40   19.02 
  -4  -6   1   80.73    9.46 
   4  -6  -1   84.90    7.52 
  -3   6   1   62.95    5.18 
  -3  -6   1   78.86    9.29 
  -3  -6   1   80.77   20.43 
   3  -6  -1   53.91    7.28 
   3  -6  -1   41.44   15.85 
  -3  -6   1   80.87    8.41 
   3  -6  -1   81.71   18.21 
   3   6  -1   68.26   15.18 
   3  -6  -1   94.84    9.31 
  -3   6   1   50.64   11.42 
  -3  -6   1   74.88   22.20 
   3  -6  -1   68.77   10.29 
  -3  -6   1   87.68   10.42 
   3   6  -1   61.45   11.28 
  -3  -6   1   74.59    7.92 
   3  -6  -1   67.57   11.45 
   3  -6  -1   63.88    6.89 
  -3   6   1   73.26   16.26 
  -3  -6   1   71.81   23.93 
  -3  -6   1   96.39   14.06 
  -3   6   1   92.84   10.76 
  -3  -6   1   85.08   11.49 
  -3   6   1   63.81   15.42 
   3   6  -1   72.35   15.61 
  -3  -6   1   65.68   11.13 
   3  -6  -1   77.63    5.30 
   3  -6  -1   60.68   18.88 
   3  -6  -1   85.36    9.96 
   3  -6  -1   91.48    9.78 
   3  -6  -1   59.32    8.86 
  -3  -6   1   66.42    9.53 
   3  -6  -1   62.96    6.62 
  -2  -6   1    3.22    5.90 
   2  -6  -1    5.96    3.76 
  -2  -6   1    2.25    4.88 
  -2   6   1    0.99    5.75 
  -2  -6   1    5.43    3.17 
   2  -6  -1    6.63    2.26 
  -2  -6   1   16.47   12.90 
  -2  -6   1   -5.61    4.79 
   2  -6  -1    1.90    3.70 
   2  -6  -1    0.92    8.70 
  -2   6   1    3.78    4.64 
   2  -6  -1   -8.96   10.94 
   2  -6  -1   34.81    7.10 
  -2  -6   1    1.42    4.44 
  -2  -6   1    4.87    3.55 
   2  -6  -1    4.30    2.90 
   2  -6  -1    3.34    3.62 
  -2  -6   1    8.96    9.59 
   2   6  -1    5.51    6.51 
  -2   6   1    6.81    2.45 
   2   6  -1    2.92    4.16 
   2  -6  -1    6.56    5.16 
   2  -6  -1    1.69    3.31 
   2   6  -1   -3.25    6.06 
  -2   6   1   11.80    7.39 
  -2  -6   1    2.04    2.97 
  -2  -6   1    7.82    4.85 
   2  -6  -1    3.36    7.08 
  -2   6   1    3.98    4.62 
   2  -6  -1   -0.23    3.65 
  -2   6   1    2.47    6.76 
  -2  -6   1    2.24    4.38 
  -2  -6   1    9.21    4.73 
   2  -6  -1    1.94    4.99 
  -2  -6   1    5.17    9.29 
   1  -6  -1   42.92    7.47 
  -1   6   1   38.55    8.72 
  -1  -6   1   23.73    6.45 
  -1  -6   1   36.91    9.51 
  -1  -6   1   39.76    6.38 
  -1  -6   1   43.15   18.65 
   1   6  -1   21.03    6.61 
  -1  -6   1   24.66    6.16 
   1  -6  -1   22.99   11.44 
   1  -6  -1   22.80   12.33 
   1   6  -1   24.97   12.07 
  -1  -6   1   20.64    7.48 
  -1  -6   1   28.66    6.76 
  -1  -6   1   44.01   19.98 
  -1   6   1   22.18    9.38 
   1  -6  -1   29.58    3.66 
  -1  -6   1   18.84    7.53 
   1  -6  -1   34.99    5.96 
  -1   6   1   21.16    7.54 
  -1  -6   1   26.29    6.41 
   1  -6  -1   32.80    7.37 
  -1  -6   1   40.33    7.67 
   1  -6  -1   22.96    6.61 
   1  -6  -1   25.11    7.24 
  -1   6   1   33.05   12.07 
   1  -6  -1   24.88    5.93 
   1  -6  -1   16.37   10.57 
  -1  -6   1   39.71    8.05 
   1  -6  -1   49.62    7.54 
   1  -6  -1   27.19    5.85 
  -1   6   1   30.75   12.15 
   1   6  -1   24.83    9.03 
  -1  -6   1   38.49    8.28 
   1  -6  -1   28.28    6.84 
   0  -6   1   11.71    4.72 
   0  -6  -1   11.41    4.89 
   0  -6   1   10.66    8.04 
   0  -6  -1    8.09   12.16 
   0  -6   1   20.80    6.40 
   0  -6   1    6.02    9.61 
   0  -6  -1    7.95    4.40 
   0   6   1    2.50    4.39 
   0  -6  -1   15.28    4.78 
   0  -6   1   35.32   17.13 
   0  -6  -1    8.64   10.29 
   0  -6  -1   15.76    6.07 
   0  -6  -1    5.96    4.49 
   0  -6   1   12.69    4.68 
   0  -6   1   25.88    6.91 
   0  -6   1    2.27    8.64 
   0  -6   1    3.17    2.93 
   0  -6   1    1.94    4.30 
   0  -6  -1   -0.57    4.08 
   0  -6   1    6.27    5.65 
   0  -6  -1    2.27    1.72 
   0  -6  -1    3.41    7.91 
   0  -6  -1   19.56    6.22 
   0   6  -1   -2.80    3.33 
   0   6  -1    0.93    6.36 
   0   6   1    0.99    1.67 
   0  -6   1    5.05    4.64 
   0  -6  -1    8.24    5.46 
   0  -6   1    9.66    6.57 
   0  -6  -1   16.17    5.27 
   0   6   1   12.52    9.26 
   0  -6   1    3.31    5.41 
   0   6   1    6.02    6.87 
  -1   6  -1   -0.08    3.35 
  -1  -6  -1   12.56    8.00 
   1  -6   1    4.14    4.60 
  -1  -6  -1    4.20    3.64 
  -1  -6  -1  -13.75   11.96 
  -1  -6  -1   10.02    4.87 
   1  -6   1    0.86    3.40 
  -1   6  -1    5.01    5.98 
   1   6   1    4.90    5.61 
   1  -6   1    4.65    3.56 
   1  -6   1    7.77    4.27 
   1  -6   1    3.55    3.73 
   1   6   1    9.17    3.85 
   1  -6   1    3.50    9.21 
   1  -6   1    3.40    4.34 
  -1  -6  -1    8.59    8.14 
   1   6   1    7.18    2.04 
   1  -6   1    4.34    2.85 
  -1   6  -1    3.22    6.05 
  -1  -6  -1    6.28    5.12 
  -1  -6  -1   10.93    2.50 
   1  -6   1    8.33    5.96 
  -1  -6  -1    5.73    8.42 
   1  -6   1    2.76    4.67 
  -1  -6  -1    7.94    5.61 
   1  -6   1   -8.42   12.63 
   1   6   1   10.44    6.25 
  -1  -6  -1    1.71    3.39 
  -1  -6  -1    5.94    3.09 
  -1  -6  -1   10.41    4.33 
  -1  -6  -1    2.15    4.04 
  -1  -6  -1    7.69    3.10 
  -1  -6  -1    9.86    5.02 
  -1   6  -1   10.53    5.11 
   1  -6   1    4.91    4.12 
   1   6   1    8.21    4.62 
   2  -6   1   -0.26    3.88 
   2  -6   1    0.56    6.96 
  -2  -6  -1    2.38    1.87 
   2   6   1    0.10    5.48 
  -2  -6  -1    2.28    8.15 
   2   6   1    2.93    5.57 
   2  -6   1    6.69    3.80 
   2   6   1    8.50    5.01 
  -2  -6  -1   10.23    6.41 
   2  -6   1    6.28   12.71 
  -2  -6  -1    0.97    3.60 
   2   6   1    4.61    7.41 
  -2   6  -1    3.18    6.89 
  -2  -6  -1    3.73    3.55 
  -2   6  -1   -2.66    5.40 
  -2  -6  -1    9.36    5.46 
   2  -6   1   -7.06    5.42 
   2  -6   1   16.39   13.24 
   2  -6   1    1.04    2.81 
   2   6   1    4.40    2.10 
  -2  -6  -1   -1.99    4.21 
   2  -6   1    3.58    4.32 
   2  -6   1   -0.97    3.24 
  -2  -6  -1    7.42    3.37 
  -2  -6  -1  -14.14   10.30 
  -2  -6  -1    7.60    4.93 
   2  -6   1    0.33    5.05 
   2  -6   1    0.83    4.19 
   2  -6   1    0.19    4.03 
  -2  -6  -1    1.11    4.60 
  -2  -6  -1   -5.69    8.77 
  -2   6  -1    2.34    4.79 
  -2  -6  -1   -1.72    3.76 
  -2  -6  -1    4.48    3.91 
  -3  -6  -1   -0.48    3.98 
   3  -6   1    0.20    8.42 
  -3   6  -1    3.28    5.94 
   3  -6   1   -2.84    3.40 
   3  -6   1    2.21    4.46 
  -3  -6  -1   13.19   11.80 
   3  -6   1    5.97    5.55 
   3   6   1    5.18    8.61 
  -3  -6  -1    4.96    4.23 
  -3  -6  -1    1.27    5.00 
   3  -6   1    7.74   13.95 
  -3  -6  -1   -4.84    3.80 
  -3  -6  -1    5.66    6.87 
   3  -6   1    6.50    4.04 
   3   6   1   -2.61    3.83 
  -3  -6  -1  -10.87   10.17 
   3  -6   1    2.40    4.03 
  -3  -6  -1   -0.69    4.13 
   3  -6   1    4.67    3.57 
   3  -6   1    3.38    3.19 
  -3  -6  -1   -0.02    1.93 
  -3  -6  -1    4.54    4.42 
  -3  -6  -1   -2.51    6.36 
  -3  -6  -1   -3.02    4.44 
   3  -6   1   -3.78    5.48 
   3   6   1   -1.05    6.37 
  -3  -6  -1   -1.15    3.26 
  -3   6  -1   -6.25    5.62 
   3  -6   1   -3.29    4.60 
   3   6   1    5.43    5.23 
   3   6   1   -1.51    2.01 
   3  -6   1  -11.85   14.31 
  -3  -6  -1    4.05    5.44 
  -3   6  -1   -1.01    3.80 
  -4  -6  -1   11.23    3.07 
   4   6   1   14.64    4.45 
   4  -6   1    6.34    6.04 
  -4  -6  -1    9.96    4.82 
   4   6   1   10.84    3.12 
  -4   6  -1   14.82    9.39 
  -4   6  -1    8.99    6.42 
  -4  -6  -1    4.97    3.21 
   4  -6   1    7.98    3.68 
  -4  -6  -1    7.87    4.46 
   4  -6   1    8.98    3.39 
   4   6   1   18.29    9.75 
  -4  -6  -1    3.03    6.25 
  -4   6  -1   17.62    6.87 
   4  -6   1    1.68    4.72 
  -4  -6  -1   13.38   11.25 
   4  -6   1   15.34   12.91 
  -4  -6  -1    9.78    4.74 
   4  -6   1   17.24    6.35 
  -4  -6  -1   13.26   10.80 
  -4  -6  -1   10.98    6.36 
  -4  -6  -1   10.02    3.78 
   4  -6   1   13.44    5.17 
   4   6   1    8.91    9.60 
   4  -6   1   14.70    5.71 
   4  -6   1    6.66   11.92 
   4  -6   1    2.15    3.07 
  -4  -6  -1    8.78    6.09 
  -4  -6  -1    8.44    8.31 
   4  -6   1   11.65    5.21 
   4   6   1   12.23    7.26 
  -4  -6  -1   10.67    4.84 
  -5   6  -1   44.69    9.44 
   5  -6   1   25.88    7.88 
   5   6   1   51.26   12.39 
   5  -6   1   37.71   16.76 
   5  -6   1   41.21   20.13 
   5  -6   1   52.01    6.49 
   5  -6   1   57.23    8.60 
  -5  -6  -1   48.55    8.19 
  -5  -6  -1   44.31    7.22 
   5   6   1   71.51    9.32 
   5  -6   1   44.31    6.83 
   5  -6   1   63.50    7.77 
  -5  -6  -1   59.09    9.09 
   5   6   1   47.63   14.90 
  -5  -6  -1   39.73   10.01 
  -5   6  -1   58.45    7.48 
  -5   6  -1   37.07   12.21 
   5   6   1   49.56    5.43 
  -5   6  -1   71.14   16.75 
  -5  -6  -1   62.78    6.00 
   5  -6   1   54.83    8.92 
   5  -6   1   38.30    8.95 
  -5  -6  -1   44.94   12.03 
  -5  -6  -1   51.13    8.94 
   5   6   1   60.63   17.28 
   5  -6   1   62.61    9.05 
  -5  -6  -1   73.97   23.91 
  -5  -6  -1   40.65   14.35 
  -5  -6  -1   25.74   14.12 
   5  -6   1   55.65   10.90 
  -5  -6  -1   54.13    8.12 
  -5   6  -1   56.17   15.05 
  -5  -6  -1   45.49    7.48 
  -5  -6  -1   54.30   12.61 
   6  -6   1   19.92    8.30 
   6  -6   1   20.90    5.08 
  -6  -6  -1   28.69    7.73 
  -6   6  -1    9.72   10.67 
  -6   6  -1   17.05    9.96 
  -6  -6  -1   24.85    4.46 
   6   6   1   15.03    8.11 
   6  -6   1   -1.09   11.11 
  -6  -6  -1   21.39    7.91 
   6   6   1   17.51    3.54 
  -6  -6  -1   20.24    5.67 
   6   6   1   25.25   13.46 
  -6  -6  -1    9.51    5.18 
   6  -6   1   17.47    4.38 
   6  -6   1   21.06    8.43 
  -6   6  -1   18.99    8.15 
  -6  -6  -1   15.82    5.97 
  -6  -6  -1   30.27    6.34 
  -6   6  -1   24.85   12.62 
   6  -6   1   19.35    6.29 
   6  -6   1   16.55    5.82 
   6  -6   1   11.60    8.43 
   6   6   1   16.99    9.01 
  -6  -6  -1   -2.85   13.70 
   6  -6   1   18.62    7.08 
  -6  -6  -1   16.57    5.15 
  -6  -6  -1   17.86    5.45 
   6   6   1   34.79    7.42 
   6  -6   1   23.06    5.91 
  -6  -6  -1    9.00    9.29 
  -6  -6  -1    6.53    8.84 
   7  -6   1   12.97    4.51 
  -7  -6  -1   12.62    4.62 
   7  -6   1   16.33    5.90 
   7  -6   1    5.74    4.56 
   7   6   1   15.35    8.71 
  -7  -6  -1    4.64    9.10 
  -7  -6  -1   17.12   10.18 
  -7   6  -1   26.92   12.91 
  -7  -6  -1   13.50   10.04 
  -7  -6  -1    8.36    4.97 
   7  -6   1    9.85    2.37 
   7   6   1   12.18    3.30 
   7   6   1    3.87    2.12 
  -7  -6  -1    5.73    2.51 
   7   6   1   13.34   11.79 
  -7  -6  -1   15.10    7.76 
   7   6   1   17.57    6.49 
  -7  -6  -1   20.11    7.00 
   7  -6   1   10.63    4.86 
  -7  -6  -1   15.99    5.26 
   7  -6   1   13.22    4.68 
  -7  -6  -1    8.87    3.96 
  -7   6  -1    9.88    6.59 
   7  -6   1    9.35    4.83 
  -7  -6  -1    4.91    4.15 
   7  -6   1  -17.01   15.96 
   7  -6   1   15.40    6.98 
  -7   6  -1   13.02    6.40 
  -7  -6  -1   -0.91    6.23 
   7  -6   1   23.72   18.86 
  -7   6  -1    4.73    9.33 
   7  -6   1    0.53    5.54 
   7   6   1   -7.13    8.29 
   8  -6   1   20.94    6.28 
  -8  -6  -1   12.34    5.88 
  -8   6  -1   27.51   13.92 
   8   6   1   13.08    2.92 
   8  -6   1    6.98    4.95 
   8  -6   1   34.60    7.87 
  -8   6  -1    7.57    6.99 
  -8  -6  -1   27.36    8.61 
   8  -6   1   17.02    7.50 
   8  -6   1   14.84    4.33 
   8  -6   1   17.90    5.91 
  -8   6  -1   15.21   11.88 
  -8  -6  -1    8.62    4.65 
   8   6   1   12.25    9.65 
   8  -6   1   12.00    8.15 
  -8  -6  -1   17.81    4.29 
   8  -6   1    6.98   10.87 
   8   6   1   12.47   10.19 
  -8  -6  -1   13.35    4.89 
   8  -6   1   13.89    2.90 
   8   6   1   15.32    4.00 
   8   6   1   10.82    9.66 
   8   6   1   29.99    8.29 
  -8  -6  -1   14.08   11.59 
  -8   6  -1   11.27    2.93 
  -8  -6  -1   24.50   16.74 
  -8  -6  -1   16.33    5.66 
  -8  -6  -1   25.21    6.53 
   8  -6   1   11.75    3.98 
   8  -6   1   -9.14   19.28 
  -8  -6  -1    6.76    6.84 
  -9  -6  -1   19.35    4.39 
  -9   6  -1   20.00   13.18 
  -9  -6  -1   19.04    9.44 
   9   6   1   16.89    4.09 
   9   6   1   11.33    3.44 
   9  -6   1   18.05    6.27 
   9  -6   1   14.67    5.74 
  -9   6  -1   12.25   11.30 
   9  -6   1   18.46   24.08 
  -9  -6  -1   22.85   13.14 
  -9   6  -1   21.05    5.53 
  -9  -6  -1    7.02   12.87 
  -9  -6  -1   16.75    6.86 
   9   6   1   13.18   12.17 
   9   6   1    6.21    8.05 
  -9   6  -1    9.76    5.86 
  -9  -6  -1   12.97    5.25 
   9  -6   1   -2.40   10.90 
   9  -6   1   18.23    6.50 
  -9  -6  -1   13.87    5.71 
   9  -6   1   13.65    8.84 
   9  -6   1    9.80    3.99 
  -9  -6  -1    9.25    5.19 
   9  -6   1    1.88    7.74 
   9  -6   1   28.75    6.59 
   9   6   1   14.33    6.37 
  10  -6   1   10.54    5.63 
 -10  -6  -1   11.16    5.96 
 -10  -6  -1   -0.85    4.24 
 -10   6  -1   11.95    2.77 
  10   6   1   13.32    7.55 
 -10   6  -1    7.67    4.37 
  10  -6   1   10.61    7.97 
  10   6   1    5.47    2.93 
  10  -6   1    8.65    2.53 
 -10  -6  -1   11.82    3.80 
 -10   6  -1   22.22   14.33 
  10  -6   1   19.48   10.52 
  10   6   1    5.03    6.61 
 -10  -6  -1   -2.87    5.84 
 -10   6  -1   17.80   15.73 
  10  -6   1    5.58    4.58 
  10  -6   1   26.47   19.12 
  10   6   1    6.46    5.55 
  10  -6   1    6.02    3.18 
 -10  -6  -1    1.07    3.85 
  10  -6   1    4.21    4.57 
  10  -6   1   24.78    8.07 
 -10  -6  -1    4.38    3.98 
 -10   6  -1    5.94    7.93 
 -10  -6  -1   13.20   12.15 
  10   6   1   13.62    3.61 
 -11  -6  -1   27.83   15.71 
 -11   6  -1   11.74    7.64 
 -11  -6  -1   12.53    6.45 
 -11  -6  -1   16.52    8.60 
  11   6   1   -4.16   10.04 
  11  -6   1   17.10    3.30 
  11  -6   1   14.08    8.47 
  11  -6   1   30.44   17.04 
  11  -6   1   11.76    5.51 
  11  -6   1    7.57    4.09 
  11   6   1   23.17    6.98 
 -11   6  -1    7.64    5.03 
  11  -6   1   11.06    4.67 
 -11  -6  -1    5.90    4.45 
 -11   6  -1   15.64   15.67 
 -11  -6  -1    0.71    4.33 
  11  -6   1   14.19    4.11 
  11  -6   1   12.78    7.13 
 -11  -6  -1   13.98    4.28 
  11   6   1   11.99    3.93 
  11   6   1   15.07    3.77 
 -11   6  -1    6.49    2.30 
  12  -6   1  101.81   16.58 
 -12  -6  -1   77.95   10.48 
 -12   6  -1   98.73   13.36 
  12   6   1   85.53    8.30 
 -12  -6  -1   91.35    8.81 
  12  -6   1   75.09   10.19 
  12   6   1   86.74   11.29 
  12   6   1   84.89    7.94 
  12  -6   1   74.45    8.35 
 -12  -6  -1   70.87   11.33 
  12  -6   1   97.84   11.73 
 -12  -6  -1   90.66   14.79 
 -12   6  -1   85.93   10.72 
  12  -6   1   58.10   11.41 
 -13  -6  -1   -0.99    6.83 
  13   6   1    5.62    3.87 
  13   6   1    9.68    3.55 
  13  -6   1    7.00    3.18 
  13   6   1   10.65    3.48 
  13  -6   1    9.47    7.67 
  13  -6   1   -0.70    5.90 
 -13  -6  -1    5.91    4.64 
  13  -6   1   11.19    5.49 
  13  -6   1    8.43    4.92 
 -13   6  -1    8.12    5.19 
 -13  -6  -1    2.84    2.70 
 -13  -6  -1    1.51    4.22 
 -13   6  -1    3.58    4.22 
 -13   6  -1   -4.18    6.31 
 -14  -6  -1   -0.91    5.74 
  14   6   1    0.90    3.58 
 -14  -6  -1    0.20    3.49 
  14   6   1   -1.46    2.72 
 -14   6  -1   -2.08    4.72 
  14  -6   1   -1.09    2.40 
 -14  -6  -1    1.98    4.19 
  14  -6   1   11.10    7.78 
  14   6   1    1.31    2.24 
  14  -6   1   -0.21    3.23 
 -14  -6  -1   -5.04    2.40 
 -14   6  -1    3.77    3.60 
 -14   6  -1    1.98    5.35 
  15  -6   1   -2.85    2.41 
 -15  -6  -1    4.85    3.86 
 -15  -6  -1   -0.90    2.01 
  15   6   1   -2.99    2.20 
 -15  -6  -1    2.70    4.93 
  15  -6   1    2.62    2.98 
 -15   6  -1    1.63    4.14 
 -15   6  -1   -1.21    2.95 
 -15   6  -1   -0.72    4.53 
  15   6   1    0.31    1.96 
 -15  -6  -1    1.41    3.78 
 -16  -6  -1   13.84    5.78 
  16  -6   1   22.91    5.02 
  16   6   1   12.25    2.61 
 -16   6  -1   20.62    4.33 
 -16   6  -1   15.34    5.15 
 -16  -6  -1   15.79    4.83 
 -16  -6  -1   13.83    2.87 
 -16   7   1   -2.78    3.52 
 -16  -7   1    6.20    5.81 
 -16  -7   1   -0.76    1.53 
  16   7  -1   -1.17    1.39 
 -16  -7   1    3.35    3.71 
  16  -7  -1   -1.74    2.48 
 -16   7   1   -1.85    3.45 
 -15  -7   1    7.88    4.71 
 -15   7   1   -2.81    4.35 
  15  -7  -1    2.82    3.64 
  15   7  -1    7.18    2.39 
  15   7  -1   -4.08    3.51 
 -15   7   1    1.87    4.29 
 -15  -7   1    4.04    2.21 
 -15  -7   1    6.00    6.08 
  15   7  -1    3.58    2.14 
 -15   7   1    9.47    3.90 
 -14  -7   1    8.62    4.79 
 -14  -7   1    1.30    3.95 
  14   7  -1    3.03    4.16 
 -14   7   1   -0.02    4.78 
 -14  -7   1    0.43    4.03 
  14  -7  -1   -3.52    3.25 
 -14   7   1   -3.16    5.24 
  14  -7  -1    3.33    6.98 
 -14  -7   1    0.67    2.29 
  14  -7  -1    3.18    1.88 
 -14   7   1    6.07    3.93 
  14   7  -1   -4.22    2.54 
 -14   7   1   -3.54    6.85 
 -14   7   1   -2.19    1.67 
 -14  -7   1   10.24    6.18 
  14   7  -1   -0.27    2.08 
 -13  -7   1   -0.57    2.26 
  13   7  -1    3.98    2.65 
  13  -7  -1   15.65    8.96 
 -13  -7   1   -4.91    4.92 
  13   7  -1    5.64    5.30 
  13  -7  -1    1.52    3.89 
 -13  -7   1   -3.06    4.67 
 -13   7   1    3.83    7.66 
 -13   7   1    0.56    4.42 
  13  -7  -1    0.22    1.81 
  13   7  -1    3.42    2.41 
 -13  -7   1   -6.36    6.47 
 -13   7   1   -1.48    5.46 
 -13  -7   1    6.51    4.58 
 -13   7   1    1.29    2.04 
 -13   7   1    4.11    3.91 
  12   7  -1   47.39   10.32 
  12   7  -1   28.46    4.90 
  12   7  -1   54.25   10.08 
 -12  -7   1   23.36    6.55 
 -12   7   1   33.23    9.31 
  12  -7  -1   31.95    7.44 
  12  -7  -1   19.94    8.32 
  12  -7  -1   31.37    6.45 
  12  -7  -1   26.30    3.93 
 -12  -7   1   36.44    7.68 
 -12   7   1   -8.72    8.21 
 -12  -7   1   41.16    5.84 
 -12  -7   1   26.41    7.36 
  12  -7  -1   53.22   11.85 
 -12   7   1   28.70    6.18 
  12   7  -1   27.55    4.22 
 -12   7   1   32.05    4.53 
 -12  -7   1   33.76    8.55 
 -11  -7   1    5.81    4.17 
 -11   7   1   22.76    6.96 
  11  -7  -1   10.78    5.20 
 -11  -7   1   31.23   11.45 
  11  -7  -1   21.27    8.23 
 -11  -7   1   12.54    7.55 
  11  -7  -1    9.49    7.85 
 -11  -7   1   19.01    9.73 
  11  -7  -1   21.16    6.69 
  11   7  -1   13.51    3.43 
  11   7  -1   21.12    7.59 
  11  -7  -1   21.45    6.01 
 -11  -7   1   21.90    4.48 
 -11  -7   1   17.92    6.54 
  11   7  -1   12.30    3.59 
 -11  -7   1   18.21    7.02 
 -11   7   1    7.05    8.86 
  10   7  -1    7.62   11.61 
 -10   7   1    9.01   12.77 
  10   7  -1    0.36    5.75 
 -10   7   1   -1.39    2.85 
 -10  -7   1  -20.55   24.62 
 -10  -7   1    2.88    6.16 
 -10   7   1    5.68   11.54 
  10  -7  -1  -11.97    7.33 
  10  -7  -1   -2.78    6.83 
  10  -7  -1   10.63    4.91 
 -10  -7   1   -2.44    4.37 
 -10   7   1    2.14    4.55 
 -10  -7   1   -4.51    5.80 
 -10  -7   1   -0.92    2.42 
  10   7  -1    1.62    1.97 
 -10  -7   1    6.98    4.80 
  10  -7  -1   -1.54    3.78 
  10  -7  -1    1.58   13.25 
 -10   7   1   18.90    9.35 
 -10  -7   1   17.83   13.16 
  10  -7  -1    8.25    5.15 
 -10  -7   1    5.59    7.20 
  10   7  -1   -1.81    2.68 
  10  -7  -1    0.19    1.94 
 -10  -7   1    3.11    6.02 
 -10  -7   1    4.01    5.51 
  10  -7  -1   -0.94    4.26 
  -9  -7   1   -8.67    7.43 
   9  -7  -1    2.64    4.78 
  -9  -7   1    3.88    3.14 
   9   7  -1  -11.25   11.12 
   9  -7  -1   -1.44    4.06 
   9   7  -1   -1.54    8.95 
   9  -7  -1   -8.30    7.66 
   9  -7  -1   -0.55    6.89 
  -9  -7   1    0.36    6.57 
  -9  -7   1   -0.20    5.29 
  -9   7   1    8.67   13.32 
  -9  -7   1    7.60    5.65 
   9   7  -1  -10.69    7.54 
   9   7  -1    0.05    2.16 
   9  -7  -1   47.48   29.71 
  -9  -7   1    4.04    5.17 
   9  -7  -1   11.60   14.66 
   9  -7  -1    2.01    2.24 
   9   7  -1    5.67    5.80 
  -9   7   1   -5.02    7.24 
  -9  -7   1   28.64   13.16 
   9  -7  -1    5.12    4.33 
  -9   7   1    1.28    2.26 
  -9  -7   1   12.96    8.48 
  -9  -7   1  -11.42    5.80 
  -9   7   1    6.82    5.14 
   9  -7  -1    7.01    7.21 
   9  -7  -1    1.02    3.84 
  -9  -7   1   22.66   19.49 
  -9   7   1    2.03    9.20 
  -8   7   1  -13.45   12.31 
   8   7  -1    3.76    2.60 
   8  -7  -1   -2.83    2.12 
   8   7  -1   38.14    5.66 
  -8  -7   1   -7.29    7.40 
  -8  -7   1   -5.48    5.38 
   8  -7  -1   11.47    7.23 
  -8  -7   1   -4.72   12.90 
  -8   7   1   -5.23    9.60 
   8  -7  -1   -5.04    5.04 
  -8  -7   1    0.36    5.12 
   8   7  -1   -1.39    4.56 
  -8   7   1   -3.80    9.56 
  -8  -7   1    5.72    6.03 
   8  -7  -1    2.03    3.35 
  -8  -7   1    6.07    4.25 
  -8   7   1   -4.53    2.77 
   8  -7  -1   -0.52    5.98 
   8  -7  -1  -16.84    9.04 
  -8  -7   1   -1.02    7.55 
  -8   7   1    0.36    5.80 
   8  -7  -1    6.61    4.60 
  -8  -7   1   14.93   12.57 
   8   7  -1   -8.43    8.66 
  -8   7   1   -3.63    5.78 
  -8  -7   1   -1.05    2.41 
  -8   7   1  -12.22    7.44 
   8  -7  -1   -1.63    4.84 
   8  -7  -1   -4.50   10.05 
  -8  -7   1   14.52    8.47 
   8   7  -1   -4.66    8.90 
   8  -7  -1   -5.71    4.37 
  -7   7   1   13.69   10.04 
  -7  -7   1   -9.70   15.09 
   7  -7  -1    0.38    5.85 
   7  -7  -1    2.89    3.24 
  -7   7   1    6.61    6.24 
   7  -7  -1    8.61    4.93 
  -7  -7   1    2.56    4.95 
   7  -7  -1   15.84   14.23 
  -7   7   1    9.41    3.29 
   7  -7  -1   -1.79    5.52 
  -7  -7   1    6.91    5.27 
   7   7  -1   10.13    9.14 
   7   7  -1   11.15    6.76 
  -7   7   1    0.26   10.38 
  -7  -7   1    7.10   11.80 
  -7  -7   1   -2.72    6.58 
   7  -7  -1   12.61   13.73 
   7  -7  -1    7.33    6.35 
  -7   7   1    3.40    5.38 
  -7  -7   1    9.32    6.10 
   7  -7  -1    4.94    2.32 
   7  -7  -1   10.73    4.20 
  -7  -7   1   18.69    6.69 
   7  -7  -1    3.98    4.11 
  -7   7   1    7.35    8.66 
  -7   7   1    6.32    4.14 
  -7  -7   1    0.59    4.78 
  -7  -7   1    7.74    6.57 
  -7  -7   1   -6.75    5.94 
   7   7  -1    4.22    2.11 
  -7  -7   1    6.68    3.03 
  -7  -7   1    8.96    7.94 
  -7  -7   1   12.95   17.08 
   7  -7  -1   13.79    5.64 
  -6  -7   1   -0.86    5.84 
  -6  -7   1   -3.02    6.26 
   6  -7  -1    0.34    2.06 
   6  -7  -1   -3.38    5.68 
  -6  -7   1    1.84    1.96 
   6   7  -1    3.09   14.80 
  -6   7   1    3.51    9.44 
  -6  -7   1   -6.77    5.19 
  -6  -7   1   -6.65   11.32 
  -6   7   1    0.79    2.33 
  -6  -7   1    2.21    5.38 
   6  -7  -1    3.94    3.43 
   6  -7  -1   -2.15   15.01 
  -6  -7   1   -7.99    4.51 
   6   7  -1   -0.96    2.01 
  -6  -7   1   -3.54   14.37 
   6  -7  -1   -0.41    4.16 
   6  -7  -1    1.07    6.03 
  -6  -7   1    2.95    4.77 
  -6   7   1    1.88    3.77 
  -6   7   1    7.97    9.84 
   6  -7  -1    0.82    3.05 
  -6  -7   1    1.04    8.00 
  -6  -7   1   -9.98    7.23 
   6  -7  -1    2.21    4.42 
   6  -7  -1   -3.24    5.87 
  -6   7   1    5.65    8.92 
  -6  -7   1   -6.92   14.24 
   6   7  -1   11.67    6.72 
   6   7  -1    3.86    6.95 
   6  -7  -1    2.89    4.56 
   6  -7  -1   -1.07    8.45 
  -6   7   1   -1.71    5.94 
  -6  -7   1   -7.74    4.74 
   5  -7  -1    6.43    5.66 
   5  -7  -1   -3.32    5.23 
  -5  -7   1    1.24    5.18 
   5  -7  -1   -0.05    5.07 
   5  -7  -1    3.20    1.85 
  -5   7   1    2.87    7.77 
   5  -7  -1    3.13    3.81 
  -5  -7   1    5.49    4.74 
   5   7  -1    6.82    5.91 
   5  -7  -1    5.26    3.81 
  -5  -7   1   -0.24    3.53 
   5   7  -1   18.10   11.47 
  -5   7   1    5.08    7.41 
  -5  -7   1   10.89    5.37 
   5  -7  -1    8.82   12.91 
  -5   7   1    1.63    4.28 
  -5  -7   1    2.45   10.75 
  -5  -7   1    5.34    4.95 
   5  -7  -1    0.64    2.88 
  -5   7   1    5.91    6.20 
  -5  -7   1  -28.14   18.26 
   5   7  -1   14.84   11.40 
   5  -7  -1    2.00    4.04 
  -5  -7   1   -0.97    1.91 
  -5  -7   1   -4.54    6.44 
  -5   7   1    5.50    6.49 
  -5  -7   1    0.28    4.85 
   5  -7  -1   10.48   11.40 
  -5   7   1   -1.98    2.78 
   5  -7  -1   -5.20    5.68 
  -5  -7   1   -8.36    5.04 
  -5  -7   1    2.55    5.35 
   5   7  -1    1.62    2.10 
   5  -7  -1   -0.66    5.67 
  -5  -7   1   -0.81   10.05 
  -4  -7   1   17.89   13.28 
   4   7  -1    7.15    2.22 
   4  -7  -1    3.30   11.32 
   4   7  -1    3.27    6.96 
  -4  -7   1   13.06    7.16 
  -4  -7   1   10.39    4.88 
  -4   7   1    8.80    6.46 
   4  -7  -1    9.09    2.65 
  -4  -7   1   27.27   18.49 
  -4   7   1    9.98    8.48 
  -4  -7   1   10.84    2.71 
   4  -7  -1    6.23    6.02 
   4  -7  -1    5.83    3.93 
  -4   7   1    9.18    8.07 
   4  -7  -1    7.61    3.24 
   4  -7  -1   12.79    6.04 
   4   7  -1    7.38    6.26 
  -4  -7   1   15.11   15.50 
   4  -7  -1   15.71    6.53 
  -4  -7   1    8.19    6.00 
  -4  -7   1   13.59    5.62 
  -4  -7   1   13.23    6.66 
  -4  -7   1   11.85    7.07 
  -4  -7   1   14.25    5.87 
   4  -7  -1   18.42    6.15 
  -4   7   1   11.91    5.04 
   4  -7  -1   -8.72   14.67 
   4  -7  -1    4.43    4.63 
   4  -7  -1   12.65    9.74 
  -4   7   1    8.22    2.71 
   4   7  -1   42.54   14.51 
  -4  -7   1   10.04    4.86 
  -4  -7   1   11.63    4.69 
  -3  -7   1   75.54    8.98 
  -3  -7   1   58.41   25.84 
  -3   7   1   65.82   16.73 
   3  -7  -1   76.35    7.79 
   3  -7  -1   71.50   12.78 
  -3  -7   1   96.35   11.93 
  -3   7   1  109.88   12.52 
   3   7  -1   54.26    4.81 
  -3  -7   1   87.29   10.35 
  -3   7   1   60.41    5.47 
  -3  -7   1   65.99   12.08 
   3  -7  -1   66.35   10.40 
  -3  -7   1  106.90   15.04 
  -3  -7   1  101.04   25.40 
  -3  -7   1   75.27   23.16 
   3  -7  -1   78.95    5.61 
   3  -7  -1   60.31    7.86 
   3  -7  -1   33.41   15.32 
  -3   7   1   64.11   13.75 
   3   7  -1   83.64   15.20 
   3  -7  -1   83.67   10.29 
   3   7  -1   55.74   14.68 
  -3  -7   1   84.89    5.84 
  -3  -7   1   76.36    9.31 
   3  -7  -1   83.71   25.77 
   3  -7  -1   74.80   11.55 
  -3  -7   1   91.23   11.40 
   3   7  -1   57.28   11.38 
   3  -7  -1   48.47   20.30 
  -3  -7   1   74.61    9.05 
  -3   7   1   83.17   20.10 
   3  -7  -1   63.38    9.14 
   3  -7  -1  103.14   11.08 
  -2  -7   1   27.93    6.26 
   2  -7  -1   19.07    7.40 
  -2   7   1   37.53   11.01 
  -2   7   1   35.03    7.73 
  -2   7   1   24.87    3.66 
   2  -7  -1   22.01    6.07 
   2  -7  -1   29.19    5.26 
   2  -7  -1   21.47   12.52 
   2  -7  -1   28.27    3.61 
  -2  -7   1   38.95    7.46 
   2   7  -1   29.37   12.91 
  -2  -7   1   28.28    8.40 
   2  -7  -1   30.87   15.38 
  -2  -7   1   33.93    9.90 
   2  -7  -1   49.44   14.99 
   2   7  -1   40.01    7.04 
  -2  -7   1   26.89   15.15 
   2  -7  -1   14.53    6.40 
   2  -7  -1   21.98    5.02 
   2  -7  -1   22.79    7.40 
  -2   7   1   29.89   10.63 
  -2  -7   1   33.28    8.18 
  -2  -7   1   39.21    7.02 
   2  -7  -1   30.46    7.62 
  -2  -7   1   30.25    6.02 
  -2  -7   1   40.16    9.10 
  -2  -7   1   31.68   15.37 
   2  -7  -1   31.48    6.76 
  -2   7   1   17.39    8.76 
  -2  -7   1   29.85   17.04 
   2  -7  -1   36.72    7.09 
  -2  -7   1   32.27    7.58 
  -2   7   1   31.95   10.58 
  -2  -7   1   28.05    7.49 
   2   7  -1   27.51    8.37 
  -1  -7   1   24.56   12.24 
  -1  -7   1   17.52    9.39 
   1   7  -1   38.84    7.08 
  -1   7   1   27.39   10.83 
  -1  -7   1   30.04    8.15 
   1  -7  -1   26.54    7.02 
  -1  -7   1   36.94    6.28 
  -1   7   1   31.75    9.58 
   1  -7  -1   22.67   10.36 
  -1  -7   1   30.90    6.44 
  -1   7   1   28.95    3.71 
  -1  -7   1   36.04    7.88 
   1  -7  -1   31.68    8.67 
   1  -7  -1   35.83    4.06 
  -1   7   1   33.14   11.86 
   1  -7  -1   53.41    7.28 
   1  -7  -1   36.12   12.99 
  -1  -7   1   33.37    9.14 
  -1   7   1   26.81    8.98 
   1   7  -1   64.67   14.82 
   1  -7  -1   26.10    5.59 
  -1  -7   1   18.09    6.09 
   1   7  -1   25.79    8.00 
   1  -7  -1   30.63    5.54 
  -1  -7   1   25.02    5.88 
   1   7  -1   31.48   11.08 
   1  -7  -1   21.07   13.76 
  -1  -7   1   26.79   16.28 
   1  -7  -1   36.96    7.91 
   1  -7  -1   28.02    6.83 
  -1  -7   1   33.49    6.49 
  -1   7   1   51.02    9.48 
   1  -7  -1   36.11    7.22 
  -1  -7   1   51.13    8.46 
  -1  -7   1   26.08    6.41 
   1  -7  -1   24.88    7.19 
   0  -7  -1   36.65    9.51 
   0   7   1   32.69   10.63 
   0   7  -1   39.95   13.38 
   0  -7  -1   45.92   17.33 
   0   7   1   50.60    9.97 
   0  -7  -1   36.09    6.36 
   0  -7  -1   27.17   14.24 
   0  -7   1   29.29    7.86 
   0  -7   1   49.75   10.69 
   0  -7  -1   35.59    6.64 
   0  -7   1   36.35    9.24 
   0  -7  -1   44.67    8.17 
   0  -7   1   26.40    6.12 
   0   7  -1   29.19    7.69 
   0  -7  -1   60.13    8.03 
   0   7   1   31.46    3.95 
   0  -7  -1   36.24    5.40 
   0   7  -1   25.46    9.27 
   0  -7   1   22.45   15.13 
   0   7  -1   28.27   12.53 
   0   7   1   35.90   11.57 
   0   7   1   37.68   10.83 
   0  -7  -1   46.77    8.68 
   0  -7   1   45.78    7.13 
   0   7   1   34.62   11.96 
   0  -7   1   33.50    5.75 
   0  -7   1   34.97    8.06 
   0  -7   1   29.35    7.35 
   0  -7   1   25.89    9.92 
   0  -7  -1   44.38    4.37 
   0   7   1   31.64    5.87 
   0  -7  -1   25.02    9.29 
   0  -7  -1   60.27    8.25 
   0  -7  -1   34.54    7.28 
   0  -7   1   40.36   18.64 
   0  -7   1   23.05    4.97 
   0  -7   1   42.42    7.55 
  -1  -7  -1   -4.87    4.84 
   1   7   1    6.18    6.28 
   1  -7   1    6.19    6.65 
   1  -7   1    2.64    9.45 
   1   7   1    2.43    1.74 
   1  -7   1   -4.55    3.95 
  -1  -7  -1    5.04    4.86 
   1  -7   1   -2.24    4.72 
   1  -7   1    4.03    5.61 
  -1   7  -1   -1.73    6.02 
  -1  -7  -1  -10.83   12.46 
   1  -7   1    5.36   10.21 
  -1   7  -1   -8.58    5.93 
  -1  -7  -1    2.82    4.24 
   1   7   1   -2.85    4.80 
  -1   7  -1    0.81    5.96 
  -1  -7  -1    3.29    7.92 
   1  -7   1    3.06    4.22 
   1   7   1    1.64    3.56 
   1  -7   1    6.14    5.00 
   1  -7   1    1.04    3.73 
  -1  -7  -1    3.45    4.03 
  -1  -7  -1    2.49    1.79 
   1  -7   1   -1.72    4.90 
   1  -7   1    1.85    3.25 
  -1  -7  -1   -5.48    4.16 
  -1  -7  -1    0.91    3.17 
   1  -7   1    0.72    3.62 
  -1  -7  -1    0.95    4.14 
   1  -7   1    9.68   12.37 
  -1  -7  -1   -1.55    3.98 
  -1  -7  -1    5.10    4.35 
   1   7   1   -0.40    7.93 
  -2  -7  -1   19.49    5.95 
  -2   7  -1   18.08   10.71 
  -2  -7  -1   20.69    5.96 
   2  -7   1   19.35    4.93 
   2   7   1   13.48   10.18 
  -2  -7  -1   20.81    5.62 
  -2   7  -1   19.64   12.32 
  -2  -7  -1   14.40    4.51 
   2  -7   1   10.13    4.61 
  -2  -7  -1   30.57   10.07 
   2  -7   1   15.76    4.54 
   2  -7   1    9.00   13.73 
  -2  -7  -1   28.53    7.28 
  -2  -7  -1   21.32    5.07 
  -2  -7  -1   22.90    3.38 
   2  -7   1   25.50   12.65 
   2   7   1   13.72    3.00 
  -2  -7  -1   11.70    6.94 
  -2  -7  -1   35.71   15.61 
  -2  -7  -1   13.69   14.14 
   2   7   1   17.32    5.89 
  -2  -7  -1   18.45    6.10 
   2  -7   1   23.05    7.04 
   2  -7   1   10.33    4.49 
   2  -7   1   13.04    5.82 
   2  -7   1   10.00    5.89 
   2   7   1   15.32    6.94 
  -2  -7  -1   19.41   13.91 
   2   7   1   15.00   10.88 
  -2  -7  -1   20.48    6.58 
   2  -7   1   18.78    6.34 
   2  -7   1    8.09    9.56 
  -2   7  -1   19.33    6.29 
  -3  -7  -1   18.03   16.08 
   3  -7   1   36.18    8.69 
   3   7   1   46.87   14.85 
  -3  -7  -1   38.14    7.77 
   3   7   1   33.34   13.64 
  -3  -7  -1   55.20    8.95 
   3  -7   1   39.93    7.34 
  -3  -7  -1   40.03   11.81 
   3  -7   1   34.57   20.02 
   3  -7   1   36.19   16.00 
   3  -7   1   33.68    5.40 
  -3  -7  -1   42.86   18.59 
  -3  -7  -1   55.16    9.07 
   3  -7   1   43.28    6.94 
   3  -7   1   59.13    7.92 
  -3  -7  -1   78.67   12.82 
  -3   7  -1   32.16    8.58 
   3  -7   1   43.31    8.25 
  -3  -7  -1   53.06    9.62 
  -3  -7  -1   53.65    7.98 
   3  -7   1   33.24    6.93 
   3   7   1   59.06    9.20 
  -3  -7  -1   54.20    5.70 
  -3   7  -1   31.80   13.43 
   3  -7   1   34.85    8.61 
   3  -7   1   42.11   19.30 
   3   7   1   45.21    5.24 
  -3  -7  -1   40.26    9.36 
  -3  -7  -1   54.32   18.46 
  -3  -7  -1   42.98    7.47 
  -3   7  -1   41.34   13.60 
   3   7   1   42.44   12.63 
   3  -7   1   25.79    8.64 
  -3  -7  -1   38.02    6.68 
  -4  -7  -1    8.69   13.90 
  -4  -7  -1    4.74    4.73 
  -4  -7  -1   -1.42    3.46 
  -4  -7  -1    6.81    5.20 
  -4   7  -1   -2.72    7.84 
   4  -7   1    2.38    9.70 
  -4  -7  -1    6.40    4.20 
  -4   7  -1    1.95    4.06 
  -4   7  -1    7.86    4.13 
  -4  -7  -1   14.86    8.68 
  -4  -7  -1    6.14    2.19 
  -4  -7  -1    7.11    4.95 
   4  -7   1    8.43    4.05 
  -4   7  -1    7.38    9.59 
  -4  -7  -1    1.62    3.86 
   4  -7   1    6.36    4.24 
   4   7   1   11.31    4.48 
   4  -7   1    1.81    4.98 
  -4  -7  -1    1.27   11.12 
  -4  -7  -1    4.64    7.23 
   4  -7   1    3.81    5.71 
  -4  -7  -1   20.62   14.97 
   4  -7   1   16.16   18.18 
   4   7   1    2.16    6.42 
   4   7   1    3.65    2.23 
   4  -7   1    8.32    6.08 
   4   7   1    1.50    6.89 
   4  -7   1    3.50    4.18 
   4  -7   1    9.51    5.10 
   4   7   1    7.80    6.98 
  -4  -7  -1   19.82    7.65 
   4  -7   1   -0.82    6.47 
  -5   7  -1   44.39   15.34 
  -5  -7  -1   36.18    7.89 
  -5  -7  -1   49.37   12.39 
   5   7   1   35.55    5.14 
   5  -7   1   28.33    5.94 
   5   7   1   31.51   12.06 
  -5  -7  -1   30.32    6.73 
  -5  -7  -1   38.08    8.38 
   5  -7   1   28.40    8.65 
   5  -7   1   48.60    7.86 
  -5   7  -1   40.20    7.28 
  -5  -7  -1   49.29    9.51 
   5  -7   1   44.38    7.47 
   5   7   1   38.98   14.44 
   5  -7   1   26.15    6.71 
   5  -7   1   36.90    5.65 
   5  -7   1   48.18    8.27 
  -5   7  -1   21.45   13.05 
  -5  -7  -1   39.76   10.22 
  -5  -7  -1   42.88    5.63 
   5  -7   1   25.42    7.90 
  -5  -7  -1   29.13   16.57 
   5   7   1   50.81    8.51 
  -5  -7  -1   26.36    6.53 
   5   7   1   30.38   13.19 
  -5  -7  -1   26.87   11.58 
  -5  -7  -1   26.80   20.08 
  -5  -7  -1    8.46   12.16 
  -5   7  -1   37.47   14.39 
   5  -7   1   22.57   16.92 
   5  -7   1   59.51   21.41 
  -5  -7  -1   43.61    8.84 
   5  -7   1   22.95    8.28 
  -6  -7  -1    4.62    4.10 
   6  -7   1    3.00    6.85 
  -6  -7  -1  -14.38   15.24 
   6   7   1    8.57    8.49 
   6  -7   1    0.55    4.60 
  -6   7  -1   -2.64    6.95 
  -6  -7  -1    6.79   11.01 
   6  -7   1    4.43   12.24 
  -6  -7  -1    3.91    4.05 
  -6   7  -1    8.72    9.07 
  -6  -7  -1  -10.67    8.59 
   6  -7   1    1.03    4.05 
   6  -7   1   10.06    5.87 
   6  -7   1   -3.36    4.66 
  -6  -7  -1    7.38    7.82 
  -6   7  -1    3.61    3.55 
   6   7   1    1.38    2.45 
  -6  -7  -1   14.41    6.99 
  -6  -7  -1  -12.36    5.71 
   6  -7   1  -12.97    7.67 
  -6  -7  -1   -1.74    2.35 
  -6  -7  -1   -4.88    5.05 
   6   7   1   -1.53    9.90 
   6  -7   1    7.40    4.46 
   6  -7   1    4.55   16.16 
   6   7   1   -4.94    6.89 
   6   7   1   -0.32    4.63 
  -6  -7  -1   10.11    5.10 
  -6   7  -1   -6.89   12.69 
  -6  -7  -1    1.41    5.10 
  -7   7  -1    1.56    8.87 
  -7  -7  -1  -14.44   16.33 
  -7  -7  -1   10.04    8.93 
  -7  -7  -1   14.31    7.52 
  -7  -7  -1    6.91    4.68 
   7  -7   1   15.96    6.82 
  -7   7  -1    4.71    6.45 
   7   7   1   22.56   14.21 
   7   7   1   11.18    6.51 
   7  -7   1   11.79    6.72 
   7  -7   1   14.89    5.73 
  -7  -7  -1   12.88   12.13 
  -7  -7  -1   16.94    8.18 
   7   7   1    8.03    8.94 
   7  -7   1   12.25    5.29 
  -7  -7  -1   17.82   10.59 
   7  -7   1    6.89    3.97 
  -7  -7  -1   11.18    3.80 
  -7  -7  -1    7.98    5.62 
   7  -7   1    8.27    8.26 
   7  -7   1   10.29    4.84 
  -7  -7  -1    8.12    5.43 
   7  -7   1    3.65   13.12 
  -7  -7  -1   14.34    6.50 
   7   7   1   -2.58    5.47 
  -7   7  -1   19.99   14.74 
  -7  -7  -1    7.42    5.34 
  -7  -7  -1    1.64   12.75 
   7  -7   1  -17.94   16.88 
   7   7   1   13.82    3.79 
  -8  -7  -1    2.52    3.70 
   8  -7   1   21.77   18.21 
   8   7   1   -0.42    2.88 
  -8  -7  -1   -2.27    2.88 
   8  -7   1   11.07    7.01 
  -8   7  -1   11.97    7.85 
  -8  -7  -1    3.91   10.79 
  -8  -7  -1   -5.89    7.62 
   8   7   1   -1.29    6.30 
   8  -7   1   -4.64    5.17 
  -8  -7  -1   -4.42    5.37 
   8  -7   1    1.65    4.25 
   8  -7   1   -5.26    5.29 
  -8  -7  -1   -3.21    5.35 
  -8   7  -1   -5.28   11.48 
   8  -7   1   -5.65    3.85 
  -8  -7  -1   -0.14    4.24 
   8  -7   1   -6.50    8.20 
   8   7   1   -8.08   10.04 
   8  -7   1    9.94   15.83 
   8  -7   1    2.64    5.02 
  -8  -7  -1    0.30    5.01 
   8   7   1  -17.71   14.59 
   9  -7   1   11.17    6.23 
   9  -7   1   11.34   22.12 
  -9   7  -1    7.03    4.52 
  -9  -7  -1  -10.07    6.50 
  -9  -7  -1    3.70    4.78 
   9  -7   1    2.43    4.14 
   9   7   1    0.48    7.00 
   9   7   1   -1.12    2.06 
   9  -7   1    5.32    5.80 
   9  -7   1   -2.82    7.39 
   9  -7   1   12.65   20.94 
   9   7   1    4.82    3.36 
  -9  -7  -1   12.34    6.74 
  -9   7  -1    2.85    6.01 
   9   7   1  -13.06    9.27 
  -9  -7  -1   10.17    8.62 
  -9  -7  -1   22.14   12.52 
  -9  -7  -1   -1.93    5.00 
   9  -7   1    5.29    5.61 
   9   7   1   -2.25    4.66 
  -9  -7  -1    0.26    2.72 
   9  -7   1    0.28    7.57 
   9   7   1    5.91   13.88 
 -10  -7  -1    1.54    4.27 
 -10   7  -1   -9.99   11.94 
  10   7   1  -12.08    7.06 
 -10  -7  -1    0.05    6.46 
  10   7   1   -3.35    2.58 
  10   7   1    0.03    5.33 
  10  -7   1    2.51    6.27 
 -10  -7  -1    0.52    2.79 
  10  -7   1    2.02    9.07 
  10  -7   1   -4.61    4.86 
  10  -7   1   -2.03    4.39 
 -10   7  -1   -0.44    3.86 
 -10  -7  -1   -1.18    3.78 
 -10  -7  -1    7.80    6.18 
  10   7   1    1.56    2.12 
 -10  -7  -1   -0.37    4.29 
 -10   7  -1    2.87    6.65 
  10  -7   1   -0.85    6.59 
 -10  -7  -1  -23.39   20.27 
  10  -7   1   -8.65   18.78 
 -10  -7  -1  -18.54   13.35 
  10  -7   1   -1.50    5.73 
 -11  -7  -1   14.79    9.60 
  11   7   1    2.61    2.60 
  11   7   1    2.22    4.40 
  11  -7   1    2.52    3.99 
  11  -7   1    6.26    3.65 
 -11   7  -1   -2.78    8.64 
  11  -7   1    6.23    8.02 
 -11   7  -1    1.39    4.56 
 -11  -7  -1    0.01    5.59 
  11  -7   1    3.14    5.53 
  11  -7   1    6.67    7.26 
  11   7   1    6.33    5.40 
 -11  -7  -1    4.89    3.00 
 -11  -7  -1    9.05    6.67 
  11   7   1    3.10    2.26 
  12   7   1    1.39    4.84 
  12  -7   1    0.38    7.40 
 -12  -7  -1   17.45    7.44 
  12   7   1    7.17    3.20 
  12  -7   1    0.09    6.67 
 -12  -7  -1    6.73    5.63 
 -12  -7  -1    4.60    3.25 
  12  -7   1   -5.51    4.18 
 -12  -7  -1    1.22    4.10 
 -12   7  -1    7.12    5.40 
 -12   7  -1   24.44    8.23 
  12  -7   1    5.76    4.88 
  12   7   1    5.51    2.83 
  13   7   1    0.82    2.12 
  13   7   1   -4.85    3.04 
 -13   7  -1   -8.18    5.85 
  13  -7   1    2.14    4.22 
 -13  -7  -1   -2.48    4.35 
 -13  -7  -1   -1.16    5.47 
  13  -7   1   -6.21    5.26 
 -13   7  -1    7.42    4.38 
  13  -7   1   15.85    9.72 
 -13  -7  -1    3.31    2.73 
  13   7   1    4.21    4.09 
  13  -7   1    2.62    4.74 
 -13   7  -1    0.51    3.62 
 -13  -7  -1    2.81    4.49 
 -14   7  -1   -1.64    3.93 
 -14   7  -1    8.09    3.66 
 -14  -7  -1    3.60    2.72 
  14   7   1    6.29    3.54 
  14  -7   1    2.74    6.74 
  14   7   1   -0.79    2.11 
 -14  -7  -1    2.91    4.25 
 -14  -7  -1    3.14    4.45 
  14  -7   1    2.42    2.86 
 -14  -7  -1    0.86    5.15 
 -14   7  -1   -2.83    4.95 
  14   7   1    0.57    2.14 
  15  -7   1   11.40    3.16 
  15   7   1   12.08    2.65 
 -15  -7  -1    2.59    3.09 
 -15   7  -1   14.20    5.85 
 -15  -7  -1   17.09    4.92 
 -15   7  -1   12.23    4.07 
 -15  -7  -1   12.97    2.89 
 -15  -7  -1    7.29    5.32 
 -15   7  -1   20.61    4.55 
  15   8  -1    1.74    3.11 
  15  -8  -1   -5.42    2.87 
 -15  -8   1   -2.65    4.61 
 -15   8   1   -3.31    3.78 
 -15   8   1    6.00    4.69 
 -15  -8   1   -6.16    3.63 
 -14  -8   1    8.66    6.60 
  14   8  -1    7.07    4.61 
 -14   8   1    7.22    3.55 
  14  -8  -1    9.21    7.08 
 -14   8   1    4.21    5.43 
  14  -8  -1    6.25    3.56 
  14   8  -1    2.25    1.63 
 -14  -8   1    4.41    4.71 
 -14  -8   1    0.80    1.84 
 -14   8   1    5.15    4.04 
 -14  -8   1    4.45    3.78 
  13   8  -1    7.24    2.23 
 -13   8   1    5.74    7.42 
 -13  -8   1    5.81    2.34 
 -13   8   1    4.34    5.18 
  13  -8  -1   12.09    8.43 
 -13  -8   1   14.16    5.68 
 -13   8   1   15.55    6.32 
 -13   8   1   15.45    4.61 
  13   8  -1   15.07    5.65 
  13   8  -1   14.45    5.78 
 -13  -8   1    2.14    5.38 
  13  -8  -1    8.20    3.72 
 -13  -8   1    5.76    5.31 
 -13  -8   1   -1.63    4.52 
  12  -8  -1   -3.52    3.12 
 -12   8   1   -2.49    4.09 
 -12  -8   1   -3.74    4.35 
  12   8  -1   -3.66    5.17 
 -12   8   1   -1.04    5.25 
  12  -8  -1   -3.67    4.31 
 -12  -8   1    4.32    2.56 
  12  -8  -1    4.85    5.74 
  12   8  -1    0.23    5.31 
  12  -8  -1   -1.06    6.33 
 -12  -8   1   18.27    6.52 
 -12  -8   1    3.79    6.06 
 -12   8   1   11.02    9.92 
  12   8  -1    0.21    2.13 
 -12  -8   1   -3.33    5.03 
  11  -8  -1   -0.36    4.06 
 -11   8   1   -1.61    4.65 
 -11  -8   1   14.60    7.32 
  11  -8  -1   -7.50    6.99 
 -11  -8   1    7.17    4.32 
 -11  -8   1    1.20    4.25 
  11   8  -1   -0.23    1.99 
  11  -8  -1    2.63    6.65 
  11   8  -1    0.68    5.59 
 -11   8   1    3.05    7.89 
 -11  -8   1   -4.90    3.22 
  11  -8  -1   -8.00    5.37 
  11  -8  -1   -4.35    4.41 
  11   8  -1   -3.08    6.01 
 -11  -8   1  -14.13    8.39 
 -10   8   1    1.39    7.26 
  10  -8  -1    0.88    7.42 
  10  -8  -1   -0.82    4.14 
  10  -8  -1   -1.45    3.94 
 -10  -8   1  -18.24   10.01 
 -10  -8   1   -3.49    7.03 
  10  -8  -1    8.22    4.65 
 -10  -8   1   -5.88    5.91 
 -10   8   1    3.06    2.68 
  10  -8  -1   -1.20    1.95 
 -10  -8   1    4.30    4.73 
 -10  -8   1    5.14    4.56 
  10  -8  -1   -1.66    7.30 
 -10  -8   1    0.73    5.04 
  10   8  -1   11.58    5.17 
 -10  -8   1    5.83    5.60 
  10  -8  -1   -0.58    5.63 
  10   8  -1   -1.37    2.33 
 -10   8   1   -2.37    4.32 
 -10  -8   1    8.70    3.64 
  -9   8   1   19.25    6.56 
  -9  -8   1   22.45   11.00 
   9  -8  -1   11.10    2.97 
   9   8  -1   16.63    6.36 
  -9  -8   1    7.25    8.28 
   9  -8  -1   19.52    5.86 
   9  -8  -1   12.12   13.87 
  -9  -8   1   12.41    6.79 
   9   8  -1   26.04   17.12 
   9  -8  -1    7.49    6.41 
   9  -8  -1   24.37    6.96 
   9   8  -1    7.45    2.53 
  -9  -8   1    7.40    5.95 
  -9   8   1   37.16   20.55 
   9  -8  -1    8.68    4.39 
  -9  -8   1    4.59    4.88 
  -9   8   1    4.88    8.58 
  -9  -8   1   16.65    4.14 
  -9  -8   1    5.01    5.65 
   9  -8  -1   -3.79   18.06 
   9  -8  -1   12.79    5.94 
  -9   8   1    4.07   13.51 
  -9  -8   1   14.36    6.23 
  -9   8   1    7.09    2.79 
   9  -8  -1   14.29    8.25 
   8  -8  -1    0.13    1.84 
   8  -8  -1    4.11    6.87 
  -8   8   1   -1.71    6.85 
  -8  -8   1   -0.62    5.69 
   8   8  -1   -3.53    8.64 
   8   8  -1    3.68    2.50 
   8  -8  -1   15.56    5.64 
  -8  -8   1    8.93   15.31 
  -8   8   1    0.12    2.09 
   8  -8  -1    5.51    4.93 
  -8  -8   1    1.99    3.00 
  -8   8   1  -19.80   17.82 
   8  -8  -1    3.55    4.71 
  -8  -8   1   10.80    6.51 
  -8  -8   1    2.19    5.59 
   8  -8  -1   -1.67   12.11 
  -8   8   1   -1.77   11.67 
   8   8  -1   -9.16    6.24 
  -8  -8   1    6.38    4.59 
   8  -8  -1    2.64    7.34 
  -8   8   1    1.31    4.56 
  -8  -8   1    1.55    5.96 
   8  -8  -1  -12.37    7.88 
  -8  -8   1   -8.37    7.15 
   8   8  -1   10.21   11.45 
  -8  -8   1    7.12    5.96 
   8  -8  -1   -7.68    4.28 
  -8  -8   1   -7.53    7.51 
  -7  -8   1   12.92    6.83 
  -7   8   1   14.18    8.32 
   7  -8  -1   17.93    7.50 
   7  -8  -1   25.48    5.49 
  -7  -8   1   16.48    3.96 
  -7  -8   1   13.10    5.98 
  -7   8   1   23.14   14.26 
   7   8  -1   23.74   12.81 
   7   8  -1   27.54    7.66 
  -7  -8   1   12.25    6.22 
   7  -8  -1   16.32    5.65 
   7  -8  -1   27.93    7.26 
   7   8  -1    4.89   10.20 
  -7  -8   1    7.08    4.56 
   7  -8  -1   22.44    5.62 
   7  -8  -1   19.36    3.42 
  -7   8   1   10.41    3.19 
   7  -8  -1    9.44   14.20 
  -7  -8   1   24.55    7.29 
  -7   8   1   27.99   14.42 
   7  -8  -1   16.48    5.10 
  -7  -8   1   13.70    5.75 
   7   8  -1   14.41    3.44 
   7  -8  -1    7.97    6.25 
  -7  -8   1    1.95   18.74 
  -7  -8   1   22.80    9.73 
  -7  -8   1   23.95   12.33 
  -7   8   1   22.39    6.30 
  -7  -8   1   38.49   13.31 
   7  -8  -1    5.30   17.95 
  -6  -8   1    3.88    5.56 
  -6  -8   1    8.58    4.73 
  -6   8   1   18.63    9.25 
  -6  -8   1   -3.76   12.14 
   6   8  -1   10.39    2.95 
   6  -8  -1    5.97    6.31 
  -6  -8   1   14.90    3.47 
   6  -8  -1   15.41    5.12 
   6  -8  -1    6.07   17.41 
   6   8  -1   23.18    6.95 
   6  -8  -1   16.45    5.02 
   6  -8  -1   12.45    5.59 
  -6   8   1   15.49    3.54 
  -6   8   1   15.65    4.80 
  -6  -8   1   15.11    5.89 
  -6  -8   1   20.97    9.71 
  -6  -8   1   16.10    8.01 
  -6   8   1    5.43    6.96 
   6   8  -1    6.46    9.70 
  -6  -8   1    7.54    8.01 
   6   8  -1   -2.49    8.15 
   6  -8  -1   17.96    5.20 
  -6   8   1   18.42   11.92 
  -6   8   1    4.81    8.88 
  -6  -8   1   18.05    5.84 
  -6  -8   1   10.83    7.10 
  -6  -8   1   10.46    5.70 
   6  -8  -1   14.95    2.96 
  -6  -8   1   24.69   19.02 
   6  -8  -1   11.29    7.42 
   6  -8  -1    8.98    4.93 
  -6  -8   1    3.12   15.58 
  -6   8   1   15.17   12.54 
   6  -8  -1   14.12   16.06 
  -5  -8   1   -0.24    5.37 
  -5  -8   1  -11.53   15.83 
   5  -8  -1    1.41    3.30 
   5   8  -1    1.37    4.22 
  -5   8   1    7.80    2.96 
   5   8  -1   -0.66    2.09 
  -5  -8   1   -0.49    7.18 
  -5   8   1    0.27    7.53 
   5  -8  -1    6.75    5.26 
   5   8  -1    9.38   16.48 
  -5   8   1    1.74    4.15 
  -5   8   1   -4.65    5.64 
  -5  -8   1    4.02    4.36 
  -5  -8   1    2.90    2.41 
   5  -8  -1    0.62   14.35 
  -5  -8   1    4.36    5.56 
  -5  -8   1   21.78   16.37 
  -5  -8   1    3.43    6.67 
   5  -8  -1    7.07    4.09 
  -5   8   1   -3.53   11.72 
  -5  -8   1  -10.68    6.14 
   5   8  -1   -0.43    9.66 
   5  -8  -1    6.14    2.33 
   5  -8  -1  -10.42   12.98 
   5  -8  -1    0.70    5.67 
  -5  -8   1    7.05    4.89 
  -5  -8   1   -0.33   13.63 
  -5  -8   1    2.27    4.33 
   5  -8  -1   -9.95    6.68 
   5  -8  -1    4.08    4.30 
   5  -8  -1    1.95    4.19 
  -5  -8   1    2.15    4.94 
   5  -8  -1   12.94    6.92 
  -5   8   1    1.94    7.65 
  -4   8   1   14.76    5.38 
   4   8  -1    5.77   12.64 
  -4  -8   1   20.90   17.69 
   4  -8  -1    5.97    2.08 
  -4  -8   1   16.94   15.93 
   4   8  -1   10.37    5.05 
  -4  -8   1    8.85    4.87 
   4  -8  -1    7.35    5.31 
  -4  -8   1   15.16    6.70 
   4  -8  -1   -1.90   10.29 
   4   8  -1    6.75    4.70 
  -4   8   1   13.24   10.79 
  -4  -8   1    6.99    6.31 
   4  -8  -1   13.73    7.96 
  -4  -8   1  -21.61   17.28 
  -4   8   1    3.76    2.37 
   4  -8  -1    1.07    4.81 
   4  -8  -1    4.48    4.18 
   4  -8  -1   16.92   14.26 
  -4  -8   1    8.03    7.05 
   4  -8  -1    7.34    3.56 
  -4  -8   1    9.81    4.88 
   4  -8  -1   -4.15   13.58 
  -4  -8   1    6.49    5.11 
   4  -8  -1   10.30    5.29 
   4  -8  -1   -2.27    5.23 
  -4   8   1    9.75    8.56 
  -4   8   1    0.50    5.89 
   4  -8  -1    0.75    5.90 
  -4   8   1    0.96    8.68 
  -4  -8   1    0.16    5.91 
   4   8  -1   13.63   10.24 
  -4  -8   1    9.98    5.15 
  -4  -8   1   23.26    8.08 
  -3  -8   1    9.87    5.55 
   3   8  -1   16.98   10.07 
  -3  -8   1    3.26    5.10 
  -3  -8   1  -25.83   17.64 
  -3   8   1    5.68    9.89 
   3   8  -1   -3.57    7.55 
   3  -8  -1   27.16   18.45 
   3  -8  -1    4.74    4.45 
  -3  -8   1    2.27   12.24 
  -3  -8   1    5.57    4.61 
  -3   8   1    7.31    4.65 
   3  -8  -1    4.60    7.20 
  -3  -8   1    8.58    8.05 
  -3  -8   1    4.22    4.48 
   3  -8  -1   21.88   18.17 
   3  -8  -1   -0.79    4.07 
   3  -8  -1   -0.29    3.60 
   3   8  -1    7.28    4.37 
   3  -8  -1   13.96   13.87 
  -3  -8   1    4.67    5.79 
   3  -8  -1   -2.48    4.17 
  -3  -8   1   20.46   15.05 
   3  -8  -1   -4.01    4.71 
   3  -8  -1   -0.24    4.57 
  -3   8   1    3.05    5.09 
   3  -8  -1    3.85    2.30 
  -3  -8   1    2.92    5.34 
  -3  -8   1    8.18    6.28 
  -3   8   1    3.97    2.12 
  -3   8   1   21.31   12.34 
   3   8  -1    9.59    5.45 
  -3  -8   1    0.47    4.00 
   3  -8  -1    6.08    3.66 
   2  -8  -1    9.42   11.33 
   2  -8  -1    4.44    4.34 
  -2  -8   1   13.68    8.38 
  -2   8   1   -0.16    7.56 
   2  -8  -1   16.85   13.25 
  -2  -8   1   10.98    4.87 
   2  -8  -1    8.60    2.58 
   2  -8  -1   14.34    6.05 
  -2  -8   1  -12.55   16.12 
  -2  -8   1   23.34    7.51 
   2  -8  -1    2.83    5.55 
  -2  -8   1    5.41    8.22 
   2  -8  -1   18.92   14.25 
   2   8  -1    8.04    4.47 
  -2  -8   1   11.15   16.07 
  -2  -8   1   -2.52   10.81 
  -2   8   1   11.30   10.69 
   2  -8  -1    9.94    3.88 
   2  -8  -1    9.35    5.20 
  -2  -8   1    9.64    4.78 
  -2   8   1   12.93    7.07 
   2  -8  -1    9.10    6.56 
  -2  -8   1   10.21    4.94 
   2  -8  -1    2.07    4.24 
   2   8  -1   -0.31    6.24 
  -2   8   1    6.85    7.16 
   2  -8  -1   15.68    5.44 
  -2   8   1    8.03    2.56 
   2   8  -1   13.37    5.22 
   2  -8  -1   13.05    6.00 
  -2  -8   1   15.07    5.85 
  -2  -8   1    5.36    4.44 
  -2  -8   1   -0.39    3.95 
  -1  -8   1  -11.51   12.88 
   1   8  -1    1.21    3.34 
   1   8  -1    0.37    7.87 
   1  -8  -1   -0.53   11.92 
  -1  -8   1   -1.83    4.40 
  -1   8   1    1.02    2.05 
   1  -8  -1   -1.06    4.30 
   1  -8  -1   -2.31    4.87 
   1  -8  -1    0.68    4.79 
  -1   8   1    8.50    5.95 
  -1  -8   1    2.57    4.45 
   1  -8  -1   13.23   15.11 
   1  -8  -1    3.10    4.34 
  -1  -8   1   -4.52    6.06 
  -1   8   1   -0.25    5.40 
   1  -8  -1    0.89    3.62 
  -1  -8   1    8.16   13.94 
  -1  -8   1    4.22    6.80 
   1  -8  -1    8.40    6.23 
  -1  -8   1    0.79    6.11 
  -1  -8   1   -1.22    4.41 
  -1   8   1   -5.31   11.59 
   1  -8  -1   -2.83    3.24 
  -1  -8   1    0.86    4.66 
  -1  -8   1   -0.51    3.88 
  -1   8   1    5.56    9.45 
   1   8  -1   -6.83    7.86 
   1  -8  -1    2.66    1.80 
   1  -8  -1    2.70    4.96 
   1  -8  -1    1.05    4.34 
  -1  -8   1   -3.20    3.66 
  -1  -8   1   -4.54    4.88 
   1   8  -1    2.15    8.15 
   0   8   1    4.89    3.52 
   0  -8   1    3.43    3.96 
   0  -8  -1    1.05    4.83 
   0   8   1   -2.70    9.09 
   0  -8   1    6.01    4.21 
   0  -8  -1   -1.17    3.14 
   0  -8   1   10.20    4.76 
   0   8  -1   -0.90    7.77 
   0  -8  -1    3.95    4.54 
   0  -8  -1    1.58    4.25 
   0  -8  -1    1.29    4.33 
   0   8   1   -4.73    7.87 
   0  -8  -1   -2.11    6.34 
   0  -8   1    6.84    5.47 
   0   8  -1    4.96    6.88 
   0  -8  -1    2.12    4.09 
   0  -8   1    1.96   13.39 
   0   8   1    2.53    1.99 
   0  -8   1   -3.26    6.74 
   0  -8   1   -2.87    4.00 
   0  -8   1    2.49    4.95 
   0  -8  -1    3.00    3.48 
   0  -8   1   13.43   12.36 
   0   8   1    2.08    4.95 
   0  -8   1   -5.17    3.99 
   0  -8  -1    1.96    1.92 
   0   8   1   -4.33    5.21 
   0  -8  -1    9.37    5.75 
   0  -8  -1   10.27   11.10 
   0  -8  -1   -7.56   11.98 
  -1  -8  -1   23.18    7.43 
   1  -8   1   12.61    6.63 
  -1   8  -1   18.16    9.57 
  -1   8  -1   21.96   11.67 
  -1  -8  -1   30.15    8.42 
   1  -8   1   11.18    5.93 
   1   8   1   15.09    7.83 
  -1  -8  -1    5.59    5.41 
  -1  -8  -1   21.71   18.93 
  -1  -8  -1   25.04    6.49 
   1  -8   1   13.89    5.70 
   1  -8   1    6.29    3.86 
  -1  -8  -1   26.13    3.90 
   1  -8   1    7.13    4.41 
  -1  -8  -1   18.46    4.55 
   1   8   1   18.04    3.93 
   1  -8   1    2.65   10.07 
   1  -8   1   -0.13    9.93 
  -1  -8  -1   28.11    6.55 
  -1  -8  -1   20.67    6.58 
   1  -8   1   16.12    4.73 
   1   8   1   20.72    6.35 
   1  -8   1   12.19    6.54 
  -1  -8  -1   19.01    5.81 
  -1   8  -1   27.49    8.27 
   1   8   1   31.71   13.43 
   1   8   1   17.40    8.51 
  -1  -8  -1   17.36    6.72 
  -1  -8  -1   11.06   13.16 
   1   8   1   10.99    9.32 
   1   8   1   20.89   10.41 
   1  -8   1   25.58    7.08 
  -2  -8  -1   12.41   13.93 
   2  -8   1    9.33    4.95 
   2  -8   1   12.27   11.62 
  -2  -8  -1   15.54    6.71 
  -2   8  -1    6.04    8.36 
   2  -8   1    9.40    8.52 
   2   8   1   10.47    5.39 
   2  -8   1   14.74    6.78 
   2   8   1   12.37    3.09 
  -2  -8  -1   12.50    4.50 
  -2  -8  -1   19.45    6.48 
   2  -8   1    3.49    6.90 
  -2  -8  -1   11.22    6.83 
  -2  -8  -1   13.15    6.30 
   2  -8   1   10.00    5.98 
   2  -8   1   12.12    5.17 
   2   8   1   13.90    6.26 
   2  -8   1    9.51    4.13 
  -2   8  -1    8.60    7.62 
   2  -8   1   29.27   20.01 
   2   8   1    6.77    9.06 
   2   8   1   16.71    9.02 
  -2  -8  -1   17.76    5.35 
  -2   8  -1    9.43    5.79 
  -2  -8  -1    9.63    6.56 
  -2  -8  -1   17.20    5.70 
   2  -8   1   16.73    5.66 
  -2  -8  -1   22.67   18.63 
  -2  -8  -1   15.58    3.29 
   2  -8   1    5.27    5.13 
   2   8   1   13.95   10.98 
  -2  -8  -1   21.92    5.75 
   3  -8   1   -4.11   12.06 
  -3  -8  -1    2.54    4.85 
  -3   8  -1   -7.35   11.90 
  -3  -8  -1    4.20    4.77 
   3   8   1    6.60    4.71 
  -3  -8  -1   -4.23   13.18 
  -3  -8  -1    4.67    6.43 
   3  -8   1   20.51   15.13 
  -3  -8  -1    1.57    4.45 
  -3  -8  -1    2.94    6.68 
   3  -8   1  -19.49   16.50 
   3  -8   1   -8.78    7.74 
  -3   8  -1   -7.84    9.60 
  -3  -8  -1    2.47    2.27 
  -3  -8  -1   -1.34   17.11 
  -3  -8  -1    1.23    5.15 
   3  -8   1    4.45    4.58 
   3  -8   1    9.74    5.70 
  -3  -8  -1    4.10    4.29 
  -3  -8  -1    3.88    4.51 
   3   8   1    3.56    6.14 
   3  -8   1   -3.99    4.48 
   3   8   1   11.60    7.30 
   3  -8   1    4.43    3.20 
   3   8   1    0.71    2.01 
  -3  -8  -1   -4.83    5.55 
   3  -8   1    9.97    6.61 
   3  -8   1    3.74    4.63 
   3   8   1   -2.77    6.16 
   3   8   1    4.63   11.06 
  -3  -8  -1   -7.35   14.87 
  -4  -8  -1   17.49    5.55 
  -4   8  -1   -2.03    8.48 
  -4  -8  -1   13.11    5.83 
   4   8   1   16.54    9.20 
  -4  -8  -1   11.63    3.04 
   4  -8   1    0.15   12.72 
  -4  -8  -1   19.14   16.43 
   4  -8   1   12.81    4.86 
  -4  -8  -1   18.92   14.04 
   4  -8   1    9.16    3.03 
   4  -8   1   -8.72   12.91 
  -4  -8  -1   19.97    7.98 
  -4  -8  -1   12.67    6.70 
  -4   8  -1    9.08    4.81 
   4  -8   1    9.19    7.22 
   4  -8   1    5.94    4.45 
   4  -8   1   13.46    5.54 
  -4  -8  -1   14.95    5.93 
   4   8   1   12.55    3.47 
   4  -8   1    1.14    4.62 
   4  -8   1   14.50    7.25 
  -4  -8  -1   10.25   13.32 
   4   8   1    3.81    7.66 
  -4  -8  -1   12.13    5.47 
  -4  -8  -1   11.64    7.03 
  -4  -8  -1    6.33    8.57 
   4   8   1   23.62   14.55 
   4   8   1   14.89    6.76 
  -4   8  -1   10.06   11.66 
   5  -8   1   28.43   19.06 
  -5  -8  -1   18.07    6.87 
  -5  -8  -1    8.05    5.49 
   5  -8   1   12.20    6.36 
  -5  -8  -1   10.78    8.22 
   5  -8   1    4.21    4.83 
   5  -8   1   12.66    7.65 
  -5   8  -1   25.27   12.77 
   5  -8   1   16.86    5.82 
   5   8   1   27.92    8.05 
  -5   8  -1    6.76    4.29 
   5  -8   1    8.02    4.29 
  -5  -8  -1   -7.89   12.89 
  -5  -8  -1   -0.93   12.03 
  -5   8  -1   11.16   10.16 
  -5   8  -1    9.10   12.95 
  -5  -8  -1   15.20    5.82 
   5   8   1   -4.26   11.39 
  -5  -8  -1   23.21    7.42 
  -5  -8  -1   18.29    6.99 
   5  -8   1   18.58    5.81 
  -5  -8  -1    5.24    6.84 
   5   8   1   33.89   14.76 
   5  -8   1   19.53    8.85 
   5   8   1   11.65    3.67 
   5  -8   1   16.91   13.41 
  -5  -8  -1   24.36    7.97 
  -5  -8  -1   13.34    3.37 
  -5  -8  -1   -1.26   19.38 
   6  -8   1    6.38    4.91 
   6  -8   1   -3.60    5.33 
   6   8   1   12.45   14.47 
  -6  -8  -1   20.70   22.14 
  -6  -8  -1    2.82    3.91 
   6  -8   1    8.00    7.54 
   6   8   1   -3.05    9.30 
  -6  -8  -1    3.13   12.11 
   6  -8   1    0.31    3.37 
  -6   8  -1   13.41   16.59 
   6   8   1    1.18    2.89 
  -6  -8  -1   -8.36    6.00 
  -6   8  -1   -6.76    9.49 
  -6  -8  -1   13.66    5.87 
  -6  -8  -1   -1.25    4.12 
  -6  -8  -1   -3.68    4.82 
   6   8   1    0.65    6.21 
  -6   8  -1   -3.35    6.75 
  -6  -8  -1    3.74    7.14 
   6   8   1    0.28    6.20 
   6   8   1   -1.11    5.46 
  -6   8  -1    3.59    4.40 
   6  -8   1   26.24   20.46 
   6  -8   1    1.81   14.77 
   6  -8   1    2.74    4.88 
  -6  -8  -1    3.84    7.73 
  -6  -8  -1    2.67    2.48 
   6  -8   1    2.04    7.13 
  -6  -8  -1   -1.45    4.50 
   6  -8   1    2.71    4.33 
  -7  -8  -1   -0.96    5.10 
   7   8   1    1.18    9.65 
   7  -8   1   -0.94    4.29 
   7  -8   1   20.28   21.39 
   7  -8   1    0.01    5.42 
   7  -8   1    1.71    3.88 
   7   8   1    0.01    6.38 
   7   8   1    5.50    3.21 
  -7  -8  -1    9.55    6.10 
  -7  -8  -1    4.65    6.06 
  -7  -8  -1   -0.67    3.74 
  -7  -8  -1    5.42    7.89 
  -7  -8  -1    0.07    4.27 
  -7   8  -1   12.31   13.55 
  -7   8  -1   -4.59    6.82 
   7   8   1    0.03    4.91 
   7  -8   1   -2.02    5.20 
  -7  -8  -1   -5.28    4.75 
   7  -8   1   -5.37   13.89 
  -7  -8  -1   -6.28    5.26 
   7  -8   1   -1.38    4.07 
   7  -8   1   -9.43    7.48 
  -7   8  -1    0.52   10.08 
  -7  -8  -1   -5.86    3.15 
   7  -8   1   -7.02    7.43 
   7   8   1   -0.19   12.40 
  -7  -8  -1   14.12   19.10 
  -8  -8  -1   18.83    4.68 
  -8  -8  -1   23.25    7.02 
  -8  -8  -1   -1.74    5.07 
   8   8   1   19.04    7.46 
  -8   8  -1   19.17    9.01 
   8  -8   1   30.81    9.09 
   8  -8   1   13.12    5.42 
  -8   8  -1   11.03   13.23 
  -8  -8  -1   -1.49    9.88 
   8  -8   1   14.09    7.72 
   8  -8   1    1.78   13.42 
   8   8   1   20.13    4.51 
   8   8   1   12.68    5.23 
   8  -8   1    8.12    7.57 
  -8  -8  -1    9.30    4.61 
   8  -8   1   24.83    8.17 
  -8  -8  -1    6.93    8.28 
  -8  -8  -1   19.56    6.38 
   8  -8   1   23.00    6.85 
  -8  -8  -1   21.25    7.33 
   8  -8   1    1.01   20.30 
  -9  -8  -1  123.89   14.45 
   9  -8   1  206.99   18.77 
  -9  -8  -1  153.20   10.87 
   9  -8   1  121.42   12.88 
  -9  -8  -1  125.22   17.82 
   9   8   1  188.97   19.72 
   9   8   1  193.62   18.09 
  -9   8  -1   63.62   15.69 
   9  -8   1  163.87   16.34 
  -9  -8  -1  137.16   13.41 
   9  -8   1  203.89   16.23 
  -9  -8  -1  113.02   11.39 
  -9  -8  -1  129.76   14.74 
   9   8   1  140.94   10.45 
   9  -8   1  140.88   18.62 
  10  -8   1   19.70    7.11 
 -10   8  -1   18.96    5.44 
  10   8   1   19.72    6.58 
  10  -8   1   13.72    5.92 
 -10  -8  -1    7.47    8.62 
 -10  -8  -1   13.46    5.69 
  10  -8   1   10.32    5.07 
  10  -8   1   13.45    8.11 
 -10  -8  -1   23.73    8.19 
  10  -8   1   29.39    7.29 
  10   8   1   12.01    3.71 
  10  -8   1   21.82    9.84 
 -10  -8  -1   16.09    4.18 
 -10   8  -1    7.92    8.15 
  10   8   1   20.68    7.66 
  11   8   1   -0.85    2.09 
 -11  -8  -1    8.57    6.05 
 -11   8  -1    7.18    4.67 
  11  -8   1   -1.69    4.06 
  11  -8   1   -0.28    6.69 
  11  -8   1   -4.22    8.86 
 -11  -8  -1   -0.94    4.01 
  11  -8   1   -1.15    4.76 
  11   8   1    8.35    6.16 
 -11   8  -1   11.01    8.49 
  11   8   1    1.02    5.17 
  11  -8   1    1.83    4.12 
 -11  -8  -1   -6.21    5.09 
 -11  -8  -1   -0.49    2.81 
  12  -8   1   -7.83    4.15 
  12  -8   1   18.88    8.98 
  12  -8   1    9.56    4.82 
  12  -8   1   18.20    7.91 
 -12   8  -1    7.73    4.73 
 -12  -8  -1    4.92    6.19 
 -12   8  -1    3.55    5.14 
 -12  -8  -1    2.22    4.31 
  12   8   1    5.01    2.81 
 -12  -8  -1   -1.11    4.33 
 -12  -8  -1    7.46    3.07 
  12   8   1    3.21    5.49 
  13  -8   1    1.13    3.12 
 -13  -8  -1    8.18    4.12 
  13  -8   1    3.01    7.93 
  13   8   1   12.52    5.60 
 -13   8  -1    0.22    3.58 
  13   8   1    2.73    2.08 
 -13  -8  -1    6.25    4.31 
 -13  -8  -1    3.10    2.38 
  13  -8   1    3.01    3.01 
 -13   8  -1    8.87    3.94 
  13  -8   1    3.33    5.08 
 -13  -8  -1    8.64    6.14 
 -13   8  -1    2.84    5.01 
 -14   8  -1    5.57    3.35 
 -14   8  -1   10.97    5.22 
  14  -8   1   -1.39    5.03 
  14   8   1    5.46    2.24 
  14   8   1    7.95    3.92 
 -14  -8  -1    1.29    1.93 
 -14  -8  -1    9.44    4.39 
 -14  -8  -1    5.87    3.80 
 -14   8  -1    6.98    3.39 
  14  -8   1    5.17    2.72 
 -14  -8  -1   12.51    5.88 
 -14  -9   1    4.51    4.51 
 -14  -9   1   -5.50    2.91 
  14  -9  -1    0.00    2.41 
 -14   9   1    1.74    3.58 
  14   9  -1    4.13    2.91 
 -14   9   1    0.49    3.27 
 -13   9   1   -3.74    6.48 
 -13  -9   1   -1.35    3.89 
 -13   9   1    1.47    4.85 
 -13   9   1    1.07    2.93 
  13  -9  -1    0.16    5.97 
 -13   9   1   -5.12    3.67 
  13  -9  -1    7.48    3.88 
 -13  -9   1    2.87    5.27 
 -13  -9   1   -3.40    4.12 
  13   9  -1    5.78    4.45 
  12   9  -1    3.64    4.48 
 -12  -9   1   -6.54    5.88 
  12  -9  -1    2.21    5.97 
 -12   9   1   -2.06    4.53 
  12   9  -1    9.01    5.16 
  12  -9  -1   -5.04    3.47 
 -12  -9   1    1.28    3.70 
  12   9  -1   -0.83    1.95 
  12  -9  -1   -4.76    6.81 
 -12   9   1    2.62    4.14 
 -12   9   1    3.56    6.90 
 -12  -9   1    0.05    1.72 
 -12  -9   1    4.65    4.57 
 -12  -9   1   -0.56    3.16 
  11  -9  -1   -2.38    6.79 
 -11   9   1   -2.59    4.41 
  11  -9  -1    1.37    3.15 
 -11  -9   1    5.49    6.42 
  11  -9  -1    4.94    5.15 
  11   9  -1   -4.85    4.72 
  11   9  -1    0.08    1.77 
 -11  -9   1    1.57    4.20 
  11  -9  -1   -1.15    3.01 
  11   9  -1   -5.54    6.05 
 -11  -9   1    1.82    2.42 
 -11   9   1    0.46    7.32 
  11  -9  -1    7.70    7.11 
 -11  -9   1    6.48    5.38 
 -11  -9   1    4.87    4.13 
  10  -9  -1    5.48    3.42 
  10  -9  -1    3.11    4.95 
  10   9  -1  -10.40    6.89 
  10  -9  -1    5.07    7.38 
 -10  -9   1   -8.75    7.49 
 -10  -9   1    9.70    5.52 
  10  -9  -1    1.54    3.46 
  10   9  -1   10.61    7.45 
 -10  -9   1   -1.45    4.34 
  10   9  -1   -0.58    1.86 
  10  -9  -1   -3.41    6.93 
 -10  -9   1    7.16    5.13 
  10  -9  -1    9.15    5.12 
 -10   9   1    0.01    4.27 
 -10   9   1    0.19    6.54 
 -10  -9   1    5.58    5.73 
 -10  -9   1   -1.71    2.35 
 -10  -9   1    5.26    4.17 
  -9  -9   1   12.05    6.19 
  -9  -9   1   -4.06    6.07 
   9  -9  -1    8.62    4.85 
  -9   9   1    7.85    4.82 
  -9  -9   1    4.38    2.46 
   9  -9  -1    7.09    5.59 
  -9  -9   1   11.88    6.08 
  -9   9   1   -0.36    6.75 
   9  -9  -1   13.50    5.84 
  -9  -9   1   -3.37    6.58 
   9   9  -1    9.81    5.92 
   9  -9  -1    2.13    6.71 
   9  -9  -1    7.60    4.94 
   9   9  -1    1.64    2.51 
  -9  -9   1    1.98    4.43 
  -9  -9   1   14.16    6.77 
   9  -9  -1    3.03    8.15 
  -8  -9   1    0.09    5.60 
   8  -9  -1    4.53    3.40 
  -8  -9   1    3.18    2.22 
   8  -9  -1    5.93    4.89 
  -8  -9   1   21.31   10.32 
  -8  -9   1    5.83    5.13 
  -8  -9   1    7.36    5.93 
  -8  -9   1   -4.13    4.69 
   8  -9  -1  -15.30    8.88 
  -8   9   1   -0.46    6.27 
   8   9  -1    1.04    2.10 
  -8  -9   1    4.26    5.87 
   8  -9  -1   12.17    5.79 
   8  -9  -1    4.82    4.00 
   8   9  -1    8.23    5.25 
   8  -9  -1    8.03    8.24 
  -8   9   1    0.42    4.84 
   7   9  -1   10.57    6.16 
  -7  -9   1   18.54   17.49 
   7  -9  -1    4.61    5.06 
   7  -9  -1    4.46    4.17 
  -7  -9   1   -1.84    5.80 
   7  -9  -1    1.39    7.76 
  -7   9   1    1.60   15.11 
   7  -9  -1    2.93   19.80 
  -7  -9   1  -10.12    5.89 
  -7  -9   1    6.20    4.98 
  -7   9   1    0.48    4.93 
  -7  -9   1    0.90    5.73 
  -7  -9   1   -1.39    6.59 
   7   9  -1   -1.79    2.35 
   7  -9  -1   12.13    5.38 
  -7  -9   1   -2.72    5.10 
   7   9  -1    9.21   14.14 
  -7   9   1   -5.09    6.03 
  -7  -9   1    1.34    2.34 
   7  -9  -1    0.70    7.85 
  -7  -9   1   14.56    6.31 
  -7  -9   1    2.16    8.16 
   7  -9  -1   -4.92    5.58 
  -6  -9   1   11.10    6.18 
  -6  -9   1   36.74   25.90 
  -6   9   1   22.40    6.86 
   6  -9  -1   12.34    4.20 
   6  -9  -1   27.23    9.73 
  -6  -9   1   27.02    9.13 
   6   9  -1   14.98   16.52 
   6  -9  -1   29.91   22.94 
   6  -9  -1   13.37    6.09 
  -6  -9   1   16.56    7.88 
   6  -9  -1   14.80    3.10 
  -6  -9   1   14.38    5.96 
  -6  -9   1   13.09    6.62 
  -6  -9   1   27.03    8.01 
   6  -9  -1   11.68    6.17 
  -6   9   1    0.03    7.91 
   6   9  -1   18.14    7.13 
  -6   9   1   11.90   14.06 
  -6  -9   1   32.34   11.52 
   6  -9  -1   -0.86   17.00 
   6   9  -1   15.64   13.14 
  -6   9   1    9.07   13.26 
  -6  -9   1   21.68    7.02 
   6  -9  -1    1.55    6.43 
   6  -9  -1   17.77    5.78 
   5   9  -1   25.14   14.36 
   5  -9  -1    4.46    6.87 
  -5  -9   1   20.40    8.90 
  -5   9   1    9.35    2.90 
   5  -9  -1    9.81    5.61 
   5  -9  -1    4.25    3.81 
  -5  -9   1   22.78    8.05 
   5   9  -1   10.18    6.18 
  -5  -9   1   18.25    9.13 
  -5   9   1   -3.23    9.05 
  -5  -9   1   14.50    6.07 
   5  -9  -1   10.62    2.87 
  -5   9   1   19.30   14.12 
   5   9  -1   12.00   10.86 
  -5  -9   1    9.08    5.27 
  -5  -9   1    9.37    5.54 
   5  -9  -1    0.94    7.20 
   5  -9  -1   18.03    7.66 
  -5   9   1    7.97    9.71 
  -5  -9   1   16.75    7.14 
  -5  -9   1   18.42    7.73 
   5  -9  -1   13.51    4.68 
  -5   9   1    4.82    4.21 
  -5  -9   1   29.35   22.71 
  -4  -9   1    6.84   15.27 
  -4   9   1    7.73   11.24 
  -4  -9   1    2.55    4.64 
   4  -9  -1   -0.72    3.80 
  -4  -9   1  -17.63   17.05 
  -4   9   1    5.85    5.91 
  -4  -9   1   -4.95    5.95 
   4  -9  -1    1.95    6.18 
   4   9  -1   16.61   14.22 
   4   9  -1   -6.80    5.36 
  -4   9   1   10.93   12.15 
   4  -9  -1   -1.13    5.86 
  -4  -9   1  -11.00    6.35 
  -4  -9   1   12.20    8.38 
  -4   9   1    3.91    5.10 
  -4  -9   1    0.47    5.04 
  -4  -9   1    0.32    6.07 
   4  -9  -1   12.20    6.21 
   4  -9  -1    0.36    1.70 
   4  -9  -1   -9.13    7.52 
   4  -9  -1    2.85    4.41 
   4  -9  -1    2.97    3.42 
   4  -9  -1    2.82   11.71 
  -4  -9   1    0.34    6.14 
   4   9  -1   -3.01    8.72 
  -4  -9   1    4.96    7.11 
  -4   9   1    2.62    2.49 
   3   9  -1    7.88    5.22 
   3  -9  -1   -2.22    4.51 
  -3  -9   1    1.60    4.26 
   3   9  -1   13.15   14.59 
  -3   9   1    0.84    1.93 
  -3  -9   1    1.95   20.33 
  -3  -9   1   -2.63   17.33 
  -3   9   1    0.01    4.39 
  -3  -9   1    3.86    5.80 
   3  -9  -1    5.39    6.16 
  -3   9   1    0.29    8.66 
   3  -9  -1  -11.01    5.23 
  -3   9   1  -11.25    7.75 
   3  -9  -1  -10.75   13.42 
   3  -9  -1    0.96    5.25 
  -3  -9   1    0.91    5.74 
  -3  -9   1   -0.35    5.35 
   3  -9  -1    2.50    4.46 
   3  -9  -1   -1.59    2.16 
  -3  -9   1   -2.86    4.63 
  -3  -9   1   -4.36    6.12 
   3  -9  -1    0.48    6.56 
  -3  -9   1    9.60    5.47 
  -3  -9   1  -12.09    8.26 
   3  -9  -1    6.57    3.98 
   3   9  -1   10.37   14.82 
   3  -9  -1  -11.09   16.65 
   2  -9  -1    1.72    5.06 
  -2  -9   1    6.14    5.07 
   2  -9  -1   -0.86    4.23 
  -2   9   1   -3.21    6.19 
  -2   9   1   15.56   13.26 
   2   9  -1    0.06    9.84 
  -2   9   1    7.49    4.84 
  -2  -9   1    0.20    4.09 
   2  -9  -1   12.06    5.69 
  -2   9   1   -2.24    5.48 
  -2  -9   1    5.62    6.88 
  -2  -9   1    4.90    4.28 
   2  -9  -1    6.11    4.22 
  -2  -9   1    0.83   15.74 
   2  -9  -1    2.59    2.03 
   2  -9  -1    2.22    6.47 
   2  -9  -1   11.83   12.96 
   2  -9  -1    3.87    6.42 
  -2  -9   1   19.37   22.53 
   2   9  -1    1.23    3.68 
   2   9  -1    2.14    7.74 
  -2   9   1   14.10   13.77 
  -2  -9   1    0.01    5.53 
   2  -9  -1    8.32    4.95 
  -2  -9   1   -4.88    5.29 
   2  -9  -1  -15.03   13.98 
  -2  -9   1    5.11    6.25 
  -2  -9   1    6.47    7.92 
   2  -9  -1   -6.92    6.81 
  -2   9   1    1.71    2.01 
  -1  -9   1    2.01   17.62 
  -1  -9   1   38.78    7.34 
   1  -9  -1   31.31    6.22 
   1   9  -1   39.70   16.15 
   1   9  -1   32.71    8.11 
   1  -9  -1   32.66    4.11 
   1  -9  -1   28.89    6.73 
  -1  -9   1   25.34   10.98 
  -1   9   1   24.68    3.99 
  -1  -9   1   28.73    7.24 
  -1   9   1   29.28   14.52 
   1  -9  -1   41.94    9.22 
   1  -9  -1   37.10   21.66 
  -1   9   1   19.21   12.18 
   1  -9  -1   48.35    8.96 
   1  -9  -1   28.46    7.65 
  -1   9   1   20.58    9.85 
   1  -9  -1   19.35    7.18 
  -1  -9   1   50.28   12.45 
  -1   9   1   50.14   10.69 
   1  -9  -1   24.93    7.09 
   1   9  -1   41.83   17.59 
  -1  -9   1   46.80    9.48 
  -1  -9   1   26.49    7.70 
  -1  -9   1   27.95    7.34 
   1  -9  -1   28.05   10.06 
  -1  -9   1   28.55    9.47 
   1  -9  -1   28.64   19.09 
   0  -9   1   -0.02    6.49 
   0  -9  -1    1.57    5.61 
   0   9  -1   -5.26    7.79 
   0  -9  -1   11.34    5.37 
   0  -9   1   -2.73    5.03 
   0  -9  -1    3.16    2.06 
   0   9   1   -1.43    8.88 
   0  -9  -1   -6.38    5.22 
   0  -9  -1    0.67    4.51 
   0   9   1    3.24    5.51 
   0  -9  -1    4.55   11.93 
   0   9   1    0.46    3.85 
   0  -9  -1    5.76    5.49 
   0   9   1    6.37    2.60 
   0  -9   1   -1.32    4.10 
   0  -9   1    2.36    5.98 
   0  -9  -1   10.39    6.91 
   0  -9   1    1.95   14.44 
   0  -9  -1    0.24    4.09 
   0  -9   1    2.34    4.45 
   0   9  -1    1.09   10.47 
   0  -9   1    1.42    4.85 
   0  -9   1   -0.80    3.91 
   0  -9   1    6.96    6.15 
   0  -9  -1    1.98    5.38 
   0  -9  -1    6.47    3.99 
   0  -9  -1   -0.14   12.48 
   0   9  -1    8.61    5.10 
   1  -9   1    2.19    5.21 
   1  -9   1    4.76    8.23 
  -1  -9  -1   11.59    6.01 
   1   9   1    0.61    1.82 
  -1  -9  -1   -8.61    5.88 
   1  -9   1   -3.43    4.58 
  -1  -9  -1    3.31    4.81 
   1  -9   1    2.68    6.51 
   1   9   1    6.35    4.47 
   1  -9   1    5.49   12.20 
  -1  -9  -1   -0.48    7.05 
  -1   9  -1   -5.29    8.57 
  -1  -9  -1   -3.93    6.13 
   1  -9   1   -3.96    4.39 
  -1  -9  -1    1.46    4.73 
  -1   9  -1  -12.18    6.82 
   1  -9   1   -4.52   18.82 
  -1  -9  -1    2.61    3.29 
   1   9   1    6.40    9.88 
  -1  -9  -1    5.14   14.08 
  -1  -9  -1   -2.69    2.24 
   1   9   1   -1.71    6.18 
   1   9   1   -2.74    5.28 
   1   9   1  -17.86   14.27 
   1  -9   1   -2.52    5.90 
  -1  -9  -1   -7.84    6.71 
   1  -9   1    2.07    3.40 
  -1  -9  -1   -5.01    6.40 
   1  -9   1   -2.60    4.41 
  -2  -9  -1   51.18    9.06 
  -2   9  -1   20.59   13.12 
  -2  -9  -1   59.87   10.63 
  -2  -9  -1   40.31   10.53 
   2   9   1   40.20   17.67 
   2  -9   1   14.11   14.89 
  -2  -9  -1   45.06   11.22 
  -2  -9  -1   38.92    8.14 
   2  -9   1   53.58    8.65 
   2  -9   1   20.81    9.15 
  -2  -9  -1   45.92    5.27 
   2   9   1   31.57    4.22 
   2   9   1   22.13    9.04 
   2   9   1   44.64    8.81 
   2  -9   1   44.98    7.72 
   2   9   1   55.71   18.07 
   2  -9   1   43.50    9.52 
  -2  -9  -1   43.22    9.51 
   2   9   1   40.08    9.95 
  -2  -9  -1   43.32    6.86 
  -2  -9  -1   35.41   17.76 
   2   9   1   13.73   12.05 
  -2  -9  -1   55.38    9.55 
  -2   9  -1   41.79    8.97 
  -2  -9  -1   49.08    8.73 
   2  -9   1   47.08    9.16 
   2  -9   1   31.61    6.40 
   2  -9   1   25.07    9.14 
   2  -9   1   23.07    7.05 
   2  -9   1   38.18   20.19 
  -3   9  -1   28.12   14.60 
   3   9   1   41.47    9.09 
  -3  -9  -1   36.70    8.49 
   3  -9   1   33.08    9.86 
   3  -9   1   44.29    7.24 
   3  -9   1   45.99    9.72 
   3   9   1   27.67   16.36 
  -3  -9  -1   45.31   11.97 
  -3  -9  -1   45.88    8.91 
  -3  -9  -1   45.30   11.43 
   3   9   1   37.41    4.96 
  -3  -9  -1   46.73    8.44 
  -3  -9  -1   43.82    7.28 
  -3  -9  -1   45.78   10.20 
  -3  -9  -1   46.10   13.99 
   3  -9   1   85.94   30.23 
   3   9   1   47.03   17.44 
  -3   9  -1   15.88    9.66 
  -3  -9  -1   52.43    9.07 
   3  -9   1   20.20    7.74 
   3  -9   1   50.51    9.59 
   3   9   1   16.86   17.08 
  -3   9  -1   34.96    8.34 
  -3  -9  -1   49.59    5.47 
  -3  -9  -1   35.88   22.23 
   3   9   1   54.24   11.84 
   3  -9   1   43.05    8.82 
   3  -9   1   33.02    6.80 
   4  -9   1   11.80    5.20 
   4  -9   1    8.40    5.00 
   4  -9   1   10.13    7.88 
  -4   9  -1   15.61   12.57 
  -4  -9  -1    6.23    6.60 
  -4  -9  -1    7.02    5.46 
   4  -9   1   18.98    7.60 
  -4  -9  -1   19.24    6.57 
   4   9   1  -10.78   12.64 
  -4  -9  -1    9.13    6.68 
   4   9   1   18.49    7.31 
  -4  -9  -1   -0.99   17.43 
  -4   9  -1    8.44    9.95 
   4  -9   1   14.58    6.96 
   4   9   1    6.36   10.81 
  -4  -9  -1   13.34    6.48 
   4   9   1    9.01    3.37 
  -4   9  -1   22.53   14.21 
  -4  -9  -1   17.89    6.63 
   4  -9   1   13.22    6.89 
   4   9   1    0.11   11.84 
  -4   9  -1   12.84    5.23 
   4  -9   1   18.72    6.71 
   4   9   1    4.68    4.46 
   4  -9   1   28.99   19.09 
  -4  -9  -1   12.96    3.88 
  -4  -9  -1   17.65   17.19 
  -4  -9  -1    7.93    4.48 
   5  -9   1    4.79    7.19 
  -5  -9  -1   -0.07    4.78 
  -5  -9  -1    1.55    5.49 
  -5   9  -1    9.55   12.80 
  -5  -9  -1    2.06    3.56 
  -5  -9  -1    3.07    6.53 
   5  -9   1    5.89    5.66 
   5  -9   1    6.05   13.86 
  -5  -9  -1   -5.87    5.97 
   5  -9   1   -0.10    3.71 
  -5  -9  -1   -0.01    6.05 
  -5   9  -1    4.79    4.86 
  -5  -9  -1   -1.79    2.77 
  -5  -9  -1    3.97   16.76 
   5  -9   1    4.61    4.85 
   5  -9   1   -2.93    6.93 
   5  -9   1    0.44    4.41 
   5   9   1   16.27    8.23 
  -5  -9  -1   -0.64    5.77 
   5   9   1    1.39    5.61 
   5   9   1    1.07    2.69 
   6  -9   1   -2.61    7.97 
   6  -9   1  -14.80   19.03 
  -6  -9  -1   -3.35    5.22 
   6  -9   1    2.69    3.87 
   6   9   1    7.88    6.57 
  -6  -9  -1    0.61    6.04 
  -6   9  -1    8.63   11.67 
   6  -9   1    6.75    5.09 
  -6  -9  -1   10.80    6.99 
  -6  -9  -1    4.95    4.45 
   6   9   1    0.37    5.13 
   6   9   1   -2.38   10.30 
  -6   9  -1    0.37    3.90 
  -6  -9  -1    0.36    5.66 
  -6  -9  -1    9.20    5.64 
  -6  -9  -1    7.24    3.67 
   6  -9   1    1.03    5.99 
   6  -9   1    0.74    5.22 
   6   9   1    5.38    2.89 
  -6   9  -1    6.14    7.40 
   6  -9   1    1.88    4.88 
  -6  -9  -1    3.87    3.40 
   6  -9   1   17.35   21.87 
   7  -9   1   -1.37    3.59 
   7  -9   1  -13.75    6.75 
   7   9   1    4.99    6.24 
  -7  -9  -1   13.74    6.83 
   7  -9   1    4.19    5.05 
   7  -9   1    3.36    8.28 
   7  -9   1   -3.26    4.07 
  -7  -9  -1    3.92    4.70 
  -7  -9  -1    4.85    3.10 
  -7  -9  -1   -4.85    6.50 
  -7  -9  -1   -0.42    5.09 
  -7  -9  -1   -1.31    3.45 
  -7  -9  -1    6.66    5.65 
   7   9   1   -0.54    5.55 
   7   9   1   -0.99    2.27 
  -7   9  -1   -0.61    6.37 
  -7  -9  -1    9.74    5.91 
   7  -9   1    3.54    6.95 
  -8  -9  -1   10.16    4.96 
  -8  -9  -1   -0.56    4.88 
   8  -9   1    4.17    4.70 
  -8   9  -1    3.54    6.85 
   8  -9   1    8.29    9.14 
   8  -9   1   -0.16    3.98 
   8   9   1   -3.26    5.79 
  -8  -9  -1    9.48    5.37 
   8  -9   1   -0.46    4.67 
   8   9   1   -0.07    2.75 
  -8  -9  -1   -4.47    6.26 
  -8  -9  -1   -3.41    2.65 
  -8  -9  -1    4.21    5.15 
   8   9   1   -2.26    5.73 
  -8  -9  -1    2.28    4.02 
   8  -9   1   -1.37    6.49 
   8  -9   1   -1.54    6.82 
   9  -9   1   -2.22    6.71 
   9  -9   1    3.33    5.95 
  -9  -9  -1    3.35    4.82 
   9  -9   1   -2.00    4.74 
   9   9   1    5.00    2.97 
   9  -9   1   14.49    5.00 
  -9  -9  -1    1.11    6.06 
   9   9   1   -5.44    4.68 
   9  -9   1    3.60    7.31 
   9   9   1   -0.34    6.22 
  -9  -9  -1    2.60    4.96 
  -9  -9  -1   -0.97    2.39 
  -9   9  -1   -0.57    4.07 
  -9   9  -1   -1.50    6.33 
  -9  -9  -1    4.13    4.23 
   9  -9   1    8.09    4.49 
  10  -9   1    2.69    4.59 
  10   9   1   -2.48    5.34 
  10  -9   1    3.08    3.28 
 -10   9  -1   -1.91    3.83 
  10   9   1   -3.75    5.01 
 -10  -9  -1    0.35    4.98 
  10  -9   1  -14.91    6.58 
  10  -9   1   -6.21    6.45 
  10   9   1    2.73    2.72 
  10  -9   1    1.58    6.85 
  10  -9   1    2.39    3.82 
 -10  -9  -1    0.28    5.48 
 -10  -9  -1   -0.85    2.25 
 -10  -9  -1   -6.03    4.68 
 -10   9  -1   -3.19    6.22 
 -11  -9  -1   -1.03    2.03 
  11  -9   1    8.10    9.20 
 -11   9  -1    3.96    6.15 
 -11  -9  -1   -3.12    3.72 
  11   9   1    4.85    5.90 
 -11   9  -1    1.85    4.40 
  11  -9   1    0.80    3.16 
 -11   9  -1    4.36    4.38 
  11  -9   1   -1.69    4.41 
  11  -9   1   -4.43    3.44 
  11   9   1   -6.29    5.32 
 -11  -9  -1    2.47    5.64 
 -11  -9  -1   -5.94    4.40 
  11   9   1    2.09    1.87 
  11  -9   1  -19.53    8.13 
 -12  -9  -1    7.50    4.09 
  12  -9   1   -3.99    2.84 
 -12   9  -1    3.40    4.65 
  12  -9   1   10.99    7.68 
 -12   9  -1    4.84    4.29 
 -12  -9  -1   -6.05    5.90 
 -12  -9  -1   -1.32    2.22 
  12   9   1   -0.65    4.77 
  12   9   1   -1.14    1.92 
 -12   9  -1   -3.30    3.23 
  12  -9   1   -3.79    3.53 
 -12  -9  -1   -9.41    4.90 
  12  -9   1   11.62    6.26 
  13  -9   1    5.54    7.23 
  13   9   1    1.18    3.40 
 -13  -9  -1    2.94    4.47 
  13   9   1    2.18    1.95 
  13  -9   1   -0.27    2.19 
 -13  -9  -1   -5.15    4.30 
 -13  -9  -1  -13.86    4.31 
 -13   9  -1    1.03    3.78 
 -13  -9  -1   -0.62    1.59 
 -13   9  -1    4.15    2.92 
 -13   9  -1    1.74    3.32 
  13  10  -1   -4.05    3.73 
 -13  10   1   -0.37    2.64 
  13 -10  -1    0.79    5.39 
 -13 -10   1   -0.18    2.77 
 -13 -10   1    2.23    4.45 
  12 -10  -1   18.22    7.18 
 -12 -10   1   23.01    7.09 
 -12  10   1   21.34    5.37 
  12  10  -1   17.12    5.74 
 -12  10   1    8.49    4.93 
 -12 -10   1   11.52    3.96 
 -12  10   1   19.72    3.85 
 -12  10   1    4.18    5.86 
 -12 -10   1   14.42    5.00 
  12  10  -1   15.53    5.63 
 -11  10   1   16.44    6.10 
 -11  10   1    3.06    6.18 
 -11 -10   1   14.38    4.63 
  11 -10  -1   19.98    7.51 
  11 -10  -1   16.04    7.34 
 -11 -10   1   24.28    6.34 
 -11 -10   1   11.51    6.79 
 -11 -10   1   11.01    4.37 
  11  10  -1   32.59    7.87 
  11 -10  -1   38.24    5.98 
 -11  10   1   22.74    5.60 
  11  10  -1   34.04    8.02 
 -10  10   1    0.11    6.16 
 -10  10   1   -2.71    4.03 
  10  10  -1   -7.50    4.99 
 -10 -10   1   -2.41    3.36 
  10 -10  -1   -1.49    4.38 
 -10 -10   1    6.64    5.05 
  10 -10  -1   -0.42    3.86 
  10 -10  -1    1.78    6.31 
 -10 -10   1   -0.05    4.09 
  10  10  -1   -5.18    5.20 
  10 -10  -1    1.05    3.09 
 -10 -10   1   -7.38    6.66 
 -10 -10   1    5.61    4.53 
  10 -10  -1    0.17    6.03 
  -9  10   1   -1.20    3.75 
   9  10  -1   13.71    6.96 
  -9 -10   1    1.13    3.49 
  -9 -10   1    5.83    5.47 
  -9 -10   1   -2.93    4.95 
   9 -10  -1    6.76    6.88 
  -9 -10   1    0.80    5.15 
   9 -10  -1    3.24    6.03 
   9  10  -1   10.66    6.25 
   9 -10  -1    0.78    3.16 
  -9  10   1   -3.09    7.44 
   9 -10  -1    1.19    4.30 
  -9 -10   1    8.87    7.06 
   9 -10  -1    1.36    4.37 
  -9 -10   1    0.88    4.17 
  -8  10   1    0.17    6.10 
   8 -10  -1   23.96   10.08 
   8  10  -1   12.10    7.40 
  -8 -10   1    7.90    9.04 
  -8  10   1    2.09    4.09 
   8 -10  -1   15.14    8.26 
   8 -10  -1   10.97    5.11 
  -8 -10   1    4.19    6.35 
  -8 -10   1   11.12    5.53 
   8 -10  -1   19.12    5.98 
  -8  10   1   -0.52    4.35 
   8 -10  -1   10.77    4.96 
  -8 -10   1    1.83    5.02 
  -8 -10   1   15.41    7.16 
   8  10  -1   10.40    5.42 
  -8 -10   1    5.11    5.09 
   7  10  -1   92.35   12.17 
  -7 -10   1   77.68   11.77 
  -7 -10   1   78.82   12.09 
  -7 -10   1   65.01   14.14 
   7 -10  -1   84.34   11.80 
  -7  10   1   48.30    8.15 
   7 -10  -1   66.22   12.87 
   7  10  -1  115.76   15.74 
  -7  10   1   46.99   13.74 
   7 -10  -1   75.35    9.23 
  -7 -10   1   71.10   11.67 
  -7 -10   1   53.93   10.66 
   7 -10  -1   75.38   10.72 
   7 -10  -1   69.95   13.31 
  -7 -10   1   78.64   12.34 
   7 -10  -1   75.90    9.36 
  -7 -10   1   66.21   10.20 
  -6  10   1   62.11   12.84 
   6 -10  -1   81.61    8.97 
   6 -10  -1   60.92   10.98 
  -6 -10   1   55.92   13.68 
  -6 -10   1   55.19   11.04 
  -6 -10   1   67.04   10.40 
   6  10  -1   55.71    9.93 
   6 -10  -1   76.85    9.43 
  -6 -10   1   55.92    9.44 
  -6 -10   1   67.44   11.15 
   6 -10  -1   72.88   10.26 
  -6 -10   1   70.64   10.73 
   6  10  -1   90.16   14.48 
  -6  10   1   64.06    9.77 
   6 -10  -1   47.16   11.84 
  -6 -10   1   67.98   13.08 
   6 -10  -1   44.19    9.56 
  -5 -10   1    1.13    4.15 
  -5 -10   1   10.44    4.91 
  -5 -10   1    6.34    4.88 
  -5  10   1    1.59    4.44 
   5  10  -1   12.86    6.02 
  -5  10   1    6.19    7.58 
   5 -10  -1    0.83    5.63 
  -5 -10   1   11.07    7.07 
   5 -10  -1   10.03    4.55 
  -5 -10   1    8.94    5.79 
   5 -10  -1    1.94    8.18 
   5  10  -1   16.92    6.84 
   5 -10  -1   -1.12    5.80 
   5 -10  -1    2.81    6.32 
   5 -10  -1    4.93    3.75 
  -5 -10   1    6.11    5.50 
  -5 -10   1    8.85    7.32 
   4 -10  -1  173.55   16.34 
   4 -10  -1  160.95   14.19 
   4  10  -1  222.59   21.79 
  -4 -10   1  198.80   17.45 
   4 -10  -1  125.97   16.60 
   4 -10  -1   97.53   14.07 
  -4 -10   1  179.88   17.09 
  -4 -10   1  192.19   17.25 
   4 -10  -1  140.26   11.76 
  -4 -10   1  209.78   22.36 
  -4 -10   1  171.75   19.27 
   4  10  -1  153.30   15.38 
  -4 -10   1  201.03   16.82 
   4  10  -1  106.44   29.35 
  -4 -10   1  165.28   16.03 
   4 -10  -1  133.06   14.92 
  -4  10   1  181.92   15.81 
  -3 -10   1   61.24   11.95 
   3  10  -1   45.67   11.26 
   3 -10  -1   28.22    8.21 
   3 -10  -1   46.30    8.99 
   3  10  -1   17.50   12.23 
   3 -10  -1   50.89   10.23 
   3  10  -1   36.96    8.22 
  -3  10   1   36.27    8.25 
   3 -10  -1   32.33    7.81 
  -3 -10   1   42.01    8.34 
  -3 -10   1   53.98    9.27 
   3 -10  -1   33.53    8.24 
   3 -10  -1   23.20    9.23 
   3 -10  -1   31.75    6.34 
  -3 -10   1   35.54    7.99 
  -3 -10   1   37.16    9.54 
  -3 -10   1   40.38   10.20 
  -3 -10   1   46.75    9.81 
   3 -10  -1   39.49   22.29 
  -3 -10   1   60.02   25.53 
  -3  10   1   37.78    9.36 
  -2 -10   1    2.22    5.83 
  -2  10   1    2.99    4.83 
   2 -10  -1    9.14    5.00 
   2  10  -1   18.45   13.80 
   2 -10  -1    8.48    6.60 
   2 -10  -1   -3.84    4.94 
  -2 -10   1   -6.54   19.68 
   2 -10  -1    6.85    5.15 
  -2 -10   1   -0.32    5.33 
   2 -10  -1  -12.75   20.79 
  -2 -10   1    7.12    4.48 
  -2 -10   1   10.92    7.83 
  -2  10   1    6.63    6.65 
  -2  10   1   11.18   12.05 
  -2  10   1   11.03   10.85 
  -2 -10   1    8.59    4.75 
   2 -10  -1    6.78    4.38 
   2 -10  -1    4.98    7.24 
  -2 -10   1    7.83    7.48 
   2 -10  -1    9.50    6.82 
  -2 -10   1   -0.76    4.64 
   2  10  -1    2.40    6.80 
   2  10  -1    2.92    4.55 
  -1 -10   1   -4.26    5.69 
   1 -10  -1   -9.39    6.98 
  -1 -10   1   -3.63    6.69 
  -1 -10   1   -2.40   17.56 
  -1  10   1    3.91    5.19 
  -1 -10   1    0.13    4.14 
  -1 -10   1    3.82    5.98 
  -1 -10   1   -3.99    9.00 
   1 -10  -1    4.36    6.54 
  -1  10   1    3.54    9.75 
  -1  10   1   -2.04   10.33 
   1 -10  -1    0.63    3.83 
   1  10  -1    1.28    6.53 
  -1 -10   1   -0.46    5.02 
   1 -10  -1   -1.97   14.50 
  -1  10   1    5.04    4.86 
  -1 -10   1   -5.54    5.29 
   1 -10  -1    0.61    4.13 
   1 -10  -1    5.91    5.05 
  -1 -10   1    7.91   19.80 
   1 -10  -1   -2.18    4.61 
  -1 -10   1    7.76    5.64 
   1 -10  -1    1.71    5.03 
   0 -10   1   82.19   11.55 
   0 -10  -1   14.49   16.61 
   0  10  -1   35.53   19.98 
   0 -10   1   41.97   10.06 
   0 -10  -1   52.36    9.13 
   0 -10  -1   40.95   10.54 
   0  10  -1   62.08   20.55 
   0 -10   1   48.78    8.41 
   0 -10  -1   61.76    5.88 
   0 -10   1   26.81    7.43 
   0 -10  -1   48.81    9.29 
   0 -10  -1   65.72    8.55 
   0 -10  -1   59.82   11.42 
   0 -10   1   76.91   12.29 
   0  10   1   54.61   19.42 
   0  10   1   54.65   11.33 
   0 -10   1   65.71   11.54 
   0 -10  -1   50.08   10.86 
   0 -10   1   40.27   26.87 
   0 -10   1   45.39   11.82 
   0 -10   1   49.10    8.57 
   0 -10  -1   74.54   11.67 
   0  10  -1   53.57   12.00 
   0  10   1   49.61   21.43 
  -1 -10  -1   12.10    5.89 
   1 -10   1    7.59    4.37 
   1 -10   1   19.16   22.79 
  -1  10  -1   -0.39    5.37 
   1 -10   1   23.47    8.96 
   1 -10   1   11.44    8.61 
  -1  10  -1   14.74   14.66 
  -1 -10  -1    8.22    2.60 
  -1 -10  -1    1.97    7.90 
   1 -10   1   11.70    5.39 
  -1 -10  -1    9.55    5.30 
   1  10   1   10.92    5.49 
  -1 -10  -1    5.31    5.63 
   1 -10   1   11.81    6.41 
  -1 -10  -1   10.65    7.44 
  -1 -10  -1    2.66    3.35 
   1  10   1    7.82    2.92 
   1 -10   1    7.69    5.12 
   1  10   1    0.91    9.69 
   1 -10   1    2.98    5.27 
  -1 -10  -1    4.99    4.24 
   1  10   1   18.11   13.06 
   1  10   1    7.99    7.50 
  -1 -10  -1   11.43    6.28 
  -1  10  -1   43.58   18.51 
   2 -10   1   -0.59    6.43 
   2  10   1    3.29    2.34 
   2  10   1    4.05    5.00 
  -2 -10  -1    5.17    6.96 
   2 -10   1    1.52    3.60 
  -2  10  -1    2.75    4.08 
  -2 -10  -1   -0.22    6.33 
  -2 -10  -1   -7.73    5.40 
  -2  10  -1   -0.33   12.50 
   2 -10   1   -3.85    4.64 
  -2 -10  -1   -6.55    5.27 
  -2 -10  -1   11.67    7.61 
  -2  10  -1    6.09    5.12 
   2 -10   1   -4.35    4.95 
  -2 -10  -1   -0.71    2.39 
  -2 -10  -1    0.89    4.69 
   2 -10   1   -2.16    7.09 
   2 -10   1    2.67    4.92 
  -2 -10  -1   -4.16    4.22 
   2 -10   1    3.71    6.10 
   2  10   1    6.46   10.40 
   2  10   1    6.87    6.24 
  -2 -10  -1    6.52    5.85 
   3  10   1    9.15    7.34 
   3 -10   1    0.71    6.45 
  -3 -10  -1   14.77    5.18 
   3 -10   1   12.63    6.41 
   3 -10   1   10.11    8.50 
  -3  10  -1   19.71   17.96 
   3  10   1    6.29    5.21 
  -3  10  -1    7.09    4.51 
  -3 -10  -1   26.48   23.90 
  -3 -10  -1    5.61    4.82 
   3 -10   1    9.36    6.60 
   3  10   1    7.38    2.58 
  -3 -10  -1   10.48    3.37 
  -3  10  -1   15.58   12.82 
  -3 -10  -1   24.00    9.22 
  -3 -10  -1   20.69    8.85 
   3 -10   1    9.09    4.35 
   3 -10   1   38.34   27.19 
   3 -10   1   19.35    5.65 
  -3 -10  -1    7.02    5.48 
  -3 -10  -1   21.86    7.08 
  -3 -10  -1   16.48    6.50 
   3 -10   1    8.24    6.14 
  -4 -10  -1    1.09    2.34 
   4 -10   1    6.51    5.89 
   4 -10   1    0.26    6.55 
  -4  10  -1    1.76    4.13 
  -4 -10  -1   -2.87    5.92 
  -4 -10  -1   -3.73    4.33 
   4  10   1   -9.10    8.17 
  -4 -10  -1    7.85    7.26 
   4 -10   1   -2.81    6.71 
  -4 -10  -1    1.67    4.60 
  -4 -10  -1   -2.68    5.88 
   4 -10   1    4.55    5.42 
   4  10   1   -0.09    2.50 
  -4 -10  -1   -1.38    4.52 
   4 -10   1    5.63    4.07 
   4 -10   1    1.79    4.16 
   4 -10   1    8.40    5.73 
   4  10   1    3.07    5.00 
  -4 -10  -1    4.17    4.36 
   5  10   1   22.78    7.15 
   5 -10   1    9.40    6.23 
  -5  10  -1   19.50    5.92 
  -5 -10  -1   18.41    9.16 
   5  10   1   23.39    9.10 
   5 -10   1   24.77    6.56 
  -5 -10  -1   23.26    7.86 
  -5 -10  -1   24.43    4.20 
   5 -10   1   32.44   10.92 
   5 -10   1   28.77    9.05 
  -5 -10  -1   16.38    7.59 
   5 -10   1    8.16    8.47 
   5  10   1   14.81    3.67 
   5 -10   1   21.89    5.76 
  -5  10  -1   35.90    9.98 
  -5 -10  -1   22.74    8.38 
  -5 -10  -1   14.79    4.87 
  -5 -10  -1   19.93    7.72 
  -5 -10  -1   14.73    6.02 
  -6 -10  -1   17.56    7.15 
  -6 -10  -1   19.69    7.42 
   6 -10   1   31.59    8.74 
  -6 -10  -1   30.55    8.88 
  -6  10  -1   18.14    6.38 
  -6 -10  -1   23.56    9.55 
   6 -10   1   34.63    6.66 
  -6 -10  -1   27.49    6.15 
   6  10   1   20.17    3.89 
   6 -10   1   13.89    7.36 
  -6 -10  -1   22.90    4.36 
  -6 -10  -1   13.98    6.61 
  -6 -10  -1   36.88    8.69 
   6  10   1   32.15    8.43 
   6 -10   1   39.14    7.86 
   6  10   1   46.31   11.79 
   6 -10   1   25.12   10.40 
   6 -10   1   29.82    8.03 
  -6  10  -1   15.26    9.28 
   7  10   1    7.55    5.71 
  -7 -10  -1    5.99    6.26 
   7  10   1    5.75    3.04 
   7 -10   1   -0.83    6.52 
   7 -10   1    9.63    5.46 
   7 -10   1    5.24    4.45 
   7  10   1    6.24    8.04 
   7 -10   1    4.62    6.86 
  -7 -10  -1    4.50    5.15 
   7 -10   1    7.00    4.10 
  -7  10  -1    6.35    7.13 
  -7 -10  -1    5.99    4.01 
  -7 -10  -1   14.08    3.49 
  -7 -10  -1    6.55    4.73 
   7 -10   1    6.44    5.55 
  -7 -10  -1   11.73    8.29 
  -7 -10  -1    7.33    5.13 
  -8  10  -1    7.74    6.88 
  -8 -10  -1   -0.24    5.66 
   8 -10   1    7.56    5.19 
  -8 -10  -1  -14.25    6.61 
  -8 -10  -1    3.43    4.78 
  -8  10  -1   -2.20    4.06 
   8 -10   1    0.15    4.93 
   8  10   1    3.76    5.25 
   8 -10   1    3.38    6.63 
   8 -10   1    5.27    3.86 
   8  10   1   14.05    7.73 
   8 -10   1    8.22    7.86 
   8  10   1   -1.28    2.25 
  -8 -10  -1    4.91    5.16 
  -8 -10  -1    4.31    3.08 
  -9  10  -1    5.74    6.94 
   9 -10   1   -3.78    3.72 
   9  10   1    0.01    5.39 
   9 -10   1   -2.11    5.57 
  -9 -10  -1    3.86    4.58 
  -9 -10  -1   -7.96    7.24 
   9 -10   1    0.94    4.26 
   9  10   1   -0.28    4.64 
  -9  10  -1    8.07    4.60 
  -9 -10  -1    4.75    2.45 
  -9 -10  -1   -2.61    4.71 
   9  10   1   -2.85    2.02 
   9 -10   1    2.45    6.51 
   9 -10   1   -6.09    6.85 
  10  10   1    0.62    4.07 
 -10 -10  -1   11.02    6.67 
 -10 -10  -1    4.44    4.00 
 -10 -10  -1    0.01    3.66 
  10  10   1    2.04    1.64 
 -10  10  -1    4.74    3.41 
  10 -10   1    4.73    5.17 
  10 -10   1    3.79    4.11 
  10 -10   1    0.21    5.55 
  10 -10   1   -1.10    5.37 
 -10 -10  -1    1.81    2.20 
  10  10   1   11.81    6.28 
 -10  10  -1    3.08    6.59 
 -11 -10  -1    4.96    4.80 
  11 -10   1   15.91    7.33 
 -11 -10  -1    6.01    4.37 
  11  10   1    2.92    4.30 
  11 -10   1    4.66    3.57 
  11  10   1    7.43    5.36 
  11  10   1    0.36    1.57 
  11 -10   1   14.41    8.55 
 -11 -10  -1    8.53    4.93 
 -11  10  -1   -2.05    3.29 
 -11 -10  -1    0.46    1.65 
 -11  10  -1    8.42    5.21 
 -12 -10  -1    2.17    2.93 
 -12  10  -1    7.79    4.37 
  12 -10   1    6.42    5.83 
  12  10   1    3.07    3.86 
 -12  10  -1   -1.61    3.10 
 -12  10  -1    1.11    2.26 
 -12 -10  -1    6.94    4.07 
 -11  11   1    2.95    5.43 
 -11 -11   1    3.89    3.17 
 -11 -11   1    1.61    3.67 
  11  11  -1   -4.49    4.24 
 -11  11   1   -2.02    4.01 
  11  11  -1   -2.21    3.28 
 -11 -11   1   -3.51    3.43 
  11 -11  -1   -1.89    4.60 
 -11  11   1   -0.83    2.86 
  10  11  -1    3.80    3.18 
  10 -11  -1    2.43    6.16 
 -10 -11   1    4.91    3.44 
  10 -11  -1    2.10    5.28 
 -10 -11   1    7.99    4.05 
 -10 -11   1   -3.23    3.70 
 -10  11   1   -1.73    6.33 
 -10 -11   1    8.33    5.72 
  10 -11  -1    8.26    3.28 
 -10  11   1    2.60    3.52 
 -10  11   1   16.76    5.55 
  10  11  -1    8.78    5.60 
  10  11  -1   -4.62    4.50 
  -9  11   1    4.57    3.94 
   9 -11  -1   -7.10    5.96 
  -9  11   1   -1.09    7.16 
   9 -11  -1   -1.44    3.33 
  -9 -11   1   -1.05    3.05 
   9  11  -1    5.16    4.29 
   9 -11  -1    6.44    7.13 
  -9 -11   1    2.08    4.89 
   9 -11  -1    2.82    3.90 
   9  11  -1    0.94    4.56 
  -9 -11   1    3.86    5.01 
  -9 -11   1    0.18    3.91 
   9 -11  -1   -0.28    3.23 
   8  11  -1   11.33    6.54 
   8 -11  -1   -1.32    4.41 
  -8 -11   1    1.63    5.93 
   8  11  -1    5.71    4.61 
   8 -11  -1   -0.69    5.57 
  -8 -11   1    2.30    3.99 
  -8 -11   1   -2.99    4.99 
  -8  11   1   -3.00    3.92 
  -8 -11   1  -10.90    4.88 
  -8 -11   1    5.70    3.79 
  -8 -11   1    0.72    4.50 
  -8  11   1    0.54    5.66 
   8 -11  -1   -9.87    6.57 
   8 -11  -1    0.03    3.42 
   8 -11  -1    2.90    3.93 
  -7 -11   1    8.36    4.82 
   7 -11  -1   -2.96    6.24 
   7 -11  -1   -3.15    4.33 
  -7 -11   1   -1.38    6.48 
  -7 -11   1   -0.03    4.39 
  -7 -11   1   -5.67    5.27 
   7 -11  -1   -7.10    6.91 
   7  11  -1    0.01    6.23 
   7 -11  -1   -2.77    3.68 
  -7 -11   1    1.40    4.83 
   7  11  -1    6.18    5.14 
   7 -11  -1    4.71    3.90 
  -7  11   1   -0.26    6.21 
  -7 -11   1   -5.27    6.50 
  -7  11   1   -0.77    4.12 
  -6 -11   1    0.17    3.84 
   6  11  -1   -4.87    5.20 
   6 -11  -1    3.31    5.10 
   6 -11  -1    4.04    3.70 
  -6 -11   1   -3.29    4.88 
  -6 -11   1    5.30    5.60 
   6 -11  -1   -5.52    7.45 
   6 -11  -1    4.35    5.78 
   6 -11  -1    0.53    3.48 
  -6  11   1   -8.90    5.49 
   6  11  -1   -2.41    4.90 
   6 -11  -1   13.92    8.39 
  -6  11   1   -5.16    6.10 
  -6 -11   1  -14.05    7.36 
  -6 -11   1  -15.11    5.77 
  -6 -11   1   -0.74    6.18 
  -6 -11   1   -4.38    5.04 
   5  11  -1   41.05    8.19 
  -5 -11   1   41.84   10.04 
   5 -11  -1   28.21    9.16
[truncated: 2,366,331 more chars]
